# Supplementary material for: A second monoclinic polymorph of 4-[(E)-(4-benzyl­oxybenzyl­idene)amino]-1,5-dimethyl-2-phenyl-1H-pyrazol-3(2H)-one
Source: Acta Crystallogr Sect E Struct Rep Online. 2012 Dec 19;69(Pt 1):o115. doi: 10.1107/S1600536812050891 (PMC3588271; doi:10.1107/S1600536812050891)
Supplement: Supplementary file 1 [file e-69-0o115-sup1.cif]

##############################################################################
#                                                                            #
# This CIF contains the data in a paper accepted for publication in          #
# Acta Crystallographica Section E. It conforms to the requirements of       #
# Notes for Authors for Acta Crystallographica Section E, and has been       #
# peer reviewed under the auspices of the IUCr Commission on Journals.       #
#                                                                            #
# Full details of the Crystallographic Information File format               #
# are given in the paper "The Crystallographic Information File (CIF):       #
# a New Standard Archive File for Crystallography" by S. R. Hall, F. H.      #
# Allen and I. D. Brown [Acta Cryst. (1991), A47, 655-685].                  #
#                                                                            #
# The current version of the core CIF dictionary is obtainable from          #
# ftp://ftp.iucr.org/pub/cif_core.dic.                                       #
#                                                                            #
# Software is freely available for graphical display of the structure(s)     #
# in this CIF. For information consult the CIF software page                 #
# http://www.iucr.org/resources/cif/software.                                #
#                                                                            #
# This file may be used for bona fide research purposes within the           #
# scientific community so long as proper attribution is given to the journal # 
# article from which it was obtained.                                        #
#                                                                            #
##############################################################################
data_I
_audit_creation_method     SHELXL-97
_chemical_name_systematic
;
4-[(<i>E</i>)-(4-Benzyloxybenzylidene)amino]-1,5-dimethyl-2-phenyl-
1<i>H</i>-pyrazol-3(2<i>H</i>)-one
;
_chemical_name_common     ?
_chemical_formula_moiety     'C25 H23 N3 O2'
_chemical_formula_sum     'C25 H23 N3 O2'
_chemical_formula_iupac     'C25 H23 N3 O2'
_chemical_formula_weight     397.46
_chemical_melting_point     ?
_symmetry_cell_setting     monoclinic
_symmetry_space_group_name_H-M     'P 21/n'
_symmetry_space_group_name_HALL     '-P 2yn'
loop_
    _symmetry_equiv_pos_as_xyz
    'x, y, z'
    '-x+1/2, y+1/2, -z+1/2'
    '-x, -y, -z'
    'x-1/2, -y-1/2, z-1/2'
_cell_length_a     13.0079(5)
_cell_length_b     9.9079(4)
_cell_length_c     17.0469(9)
_cell_angle_alpha     90.00
_cell_angle_beta     103.674(4)
_cell_angle_gamma     90.00
_cell_volume     2134.75(16)
_cell_formula_units_Z     4
_cell_measurement_reflns_used     7057
_cell_measurement_theta_min     3.5560
_cell_measurement_theta_max     29.0065
_cell_measurement_temperature     293(2)
_exptl_crystal_description     Plate
_exptl_crystal_colour     White
_exptl_crystal_size_max     0.3
_exptl_crystal_size_mid     0.2
_exptl_crystal_size_min     0.2
_exptl_crystal_density_diffrn     1.237
_exptl_crystal_density_meas     ?
_exptl_crystal_density_method     'not measured'
_exptl_crystal_F_000     840
_exptl_absorpt_coefficient_mu     0.080
_exptl_absorpt_correction_type     multi-scan
_exptl_absorpt_process_details     '(CrysAlis PRO; Oxford Diffraction, 2010)'
_exptl_absorpt_correction_T_min     0.92031
_exptl_absorpt_correction_T_max     1.00000
_exptl_special_details
;
<i>CrysAlis PRO</i>, Oxford Diffraction Ltd., Version 1.171.34.40 (release
27--08-2010 CrysAlis171. NET) (compiled Aug 27 2010,11:50:40) Empirical
absorption correction using spherical harmonics, implemented in SCALE3 ABSPACK
scaling algorithm.
;
_diffrn_ambient_temperature     293(2)
_diffrn_radiation_type     MoK\a
_diffrn_radiation_wavelength     0.71073
_diffrn_radiation_source     'fine-focus sealed tube'
_diffrn_radiation_monochromator     graphite
_diffrn_measurement_device_type     'Oxford Diffraction Xcalibur Sapphire3'
_diffrn_measurement_method     'omega scans'
_diffrn_detector_area_resol_mean     16.1049
_diffrn_reflns_number     19519
_diffrn_reflns_av_R_equivalents     0.0466
_diffrn_reflns_av_sigmaI/netI     0.0473
_diffrn_reflns_theta_min     3.56
_diffrn_reflns_theta_max     26.00
_diffrn_reflns_theta_full     26.00
_diffrn_measured_fraction_theta_max     0.995
_diffrn_measured_fraction_theta_full     0.995
_diffrn_reflns_limit_h_min     -15
_diffrn_reflns_limit_h_max     16
_diffrn_reflns_limit_k_min     -12
_diffrn_reflns_limit_k_max     12
_diffrn_reflns_limit_l_min     -21
_diffrn_reflns_limit_l_max     21
_diffrn_standards_number     0
_diffrn_standards_interval_count     0
_diffrn_standards_interval_time     0
_diffrn_standards_decay_%     .
_refine_special_details
;
Refinement of <i>F</i>^2^ against ALL reflections. The weighted <i>R</i>-factor
<i>wR</i> and goodness of fit <i>S</i> are based on <i>F</i>^2^, conventional
<i>R</i>-factors <i>R</i> are based on <i>F</i>, with <i>F</i> set to zero for
negative <i>F</i>^2^. The threshold expression of <i>F</i>^2^ >
\s(<i>F</i>^2^) is used only for calculating <i>R</i>-factors(gt) <i>etc</i>.
and is not relevant to the choice of reflections for refinement.
<i>R</i>-factors based on <i>F</i>^2^ are statistically about twice as large
as those based on <i>F</i>, and <i>R</i>- factors based on ALL data will be
even larger.
;
_reflns_number_total     4162
_reflns_number_gt     2399
_reflns_threshold_expression     I>2sigma(I)
_refine_ls_structure_factor_coef     Fsqd
_refine_ls_matrix_type     full
_refine_ls_R_factor_all     0.0995
_refine_ls_R_factor_gt     0.0547
_refine_ls_wR_factor_gt     0.1256
_refine_ls_wR_factor_ref     0.1535
_refine_ls_goodness_of_fit_ref     1.033
_refine_ls_restrained_S_all     1.033
_refine_ls_number_reflns     4162
_refine_ls_number_parameters     292
_refine_ls_number_restraints     12
_refine_ls_hydrogen_treatment     constr
_refine_ls_weighting_scheme     calc
_refine_ls_weighting_details
         'calc w=1/[\s^2^(Fo^2^)+(0.0570P)^2^+0.3022P] where P=(Fo^2^+2Fc^2^)/3'
_atom_sites_solution_hydrogens     geom
_atom_sites_solution_primary     direct
_atom_sites_solution_secondary     difmap
_refine_ls_shift/su_max     0.001
_refine_ls_shift/su_mean     0.000
_refine_diff_density_max     0.209
_refine_diff_density_min     -0.151
_refine_ls_extinction_method     none
_refine_ls_extinction_coef     ?
loop_
    _atom_type_symbol
    _atom_type_description
    _atom_type_scat_dispersion_real
    _atom_type_scat_dispersion_imag
    _atom_type_scat_source
    'C' 'C' 0.0033 0.0016
                         'International Tables Vol C Tables 4.2.6.8 and 6.1.1.4'
    'H' 'H' 0.0000 0.0000
                         'International Tables Vol C Tables 4.2.6.8 and 6.1.1.4'
    'N' 'N' 0.0061 0.0033
                         'International Tables Vol C Tables 4.2.6.8 and 6.1.1.4'
    'O' 'O' 0.0106 0.0060
                         'International Tables Vol C Tables 4.2.6.8 and 6.1.1.4'
_computing_data_collection     'CrysAlis PRO (Oxford Diffraction, 2010)'
_computing_cell_refinement     'CrysAlis PRO (Oxford Diffraction, 2010)'
_computing_data_reduction     'CrysAlis PRO (Oxford Diffraction ,2010)'
_computing_structure_solution     'SHELXS97 (Sheldrick, 2008)'
_computing_structure_refinement     'SHELXL97 (Sheldrick, 2008)'
_computing_molecular_graphics     'ORTEP-3 (Farrugia, 2012)'
_computing_publication_material     'PLATON (Spek, 2009)'
loop_
    _atom_site_type_symbol
    _atom_site_label
    _atom_site_fract_x
    _atom_site_fract_y
    _atom_site_fract_z
    _atom_site_U_iso_or_equiv
    _atom_site_adp_type
    _atom_site_calc_flag
    _atom_site_refinement_flags
    _atom_site_occupancy
    _atom_site_symmetry_multiplicity
    _atom_site_disorder_assembly
    _atom_site_disorder_group
    N N1 0.74159(14) -0.03151(19) -0.14892(13) 0.0628(5) Uani d . 1 1 . .
    N N2A 0.8373(6) 0.0248(9) -0.1606(6) 0.0613(17) Uani d P 0.707(17) 1 A 1
    C C9A 0.9286(11) -0.0547(11) -0.2496(4) 0.0742(16) Uani d PD 0.707(17) 1 A 1
    H H9A 0.8866 0.0057 -0.2850 0.089 Uiso calc PR 0.707(17) 1 A 1
    C C10A 1.0017(8) -0.1332(10) -0.2750(6) 0.091(2) Uani d PD 0.707(17) 1 A 1
    H H10A 1.0089 -0.1260 -0.3278 0.109 Uiso calc PR 0.707(17) 1 A 1
    C C11A 1.0640(6) -0.2218(8) -0.2229(7) 0.083(3) Uani d PD 0.707(17) 1 A 1
    H H11A 1.1114 -0.2774 -0.2408 0.100 Uiso calc PR 0.707(17) 1 A 1
    C C12A 1.0560(6) -0.2277(9) -0.1448(6) 0.092(3) Uani d PD 0.707(17) 1 A 1
    H H12A 1.1003 -0.2849 -0.1087 0.110 Uiso calc PR 0.707(17) 1 A 1
    C C13A 0.9831(12) -0.1502(15) -0.1191(5) 0.080(2) Uani d PD 0.707(17) 1 A 1
    H H13A 0.9779 -0.1548 -0.0657 0.096 Uiso calc PR 0.707(17) 1 A 1
    N N2B 0.8462(17) 0.001(2) -0.1335(11) 0.0613(17) Uani d P 0.293(17) 1 A 2
    C C9B 0.940(3) -0.089(3) -0.2461(10) 0.0742(16) Uani d PD 0.293(17) 1 A 2
    H H9B 0.8994 -0.0473 -0.2919 0.089 Uiso calc PR 0.293(17) 1 A 2
    C C10B 1.021(2) -0.173(3) -0.2531(15) 0.091(2) Uani d PD 0.293(17) 1 A 2
    H H10B 1.0390 -0.1891 -0.3021 0.109 Uiso calc PR 0.293(17) 1 A 2
    C C11B 1.074(2) -0.233(3) -0.1820(14) 0.083(3) Uani d PD 0.293(17) 1 A 2
    H H11B 1.1310 -0.2881 -0.1851 0.100 Uiso calc PR 0.293(17) 1 A 2
    C C12B 1.054(2) -0.220(3) -0.1069(13) 0.092(3) Uani d PD 0.293(17) 1 A 2
    H H12B 1.0900 -0.2679 -0.0622 0.110 Uiso calc PR 0.293(17) 1 A 2
    C C13B 0.974(3) -0.129(4) -0.1031(11) 0.080(2) Uani d PD 0.293(17) 1 A 2
    H H13B 0.9589 -0.1105 -0.0537 0.096 Uiso calc PR 0.293(17) 1 A 2
    O O3 0.93832(13) 0.21006(18) -0.11143(13) 0.0865(6) Uani d . 1 1 A .
    C C3 0.85441(18) 0.1476(2) -0.12022(15) 0.0626(7) Uani d . 1 1 . .
    C C4 0.75575(16) 0.1790(2) -0.10095(13) 0.0503(5) Uani d . 1 1 A .
    C C5 0.69005(16) 0.0687(2) -0.11997(14) 0.0530(6) Uani d . 1 1 A .
    C C6 0.6960(2) -0.1478(3) -0.1940(2) 0.1129(13) Uani d . 1 1 A .
    H H6A 0.6383 -0.1805 -0.1731 0.169 Uiso calc R 1 1 . .
    H H6B 0.7487 -0.2171 -0.1893 0.169 Uiso calc R 1 1 . .
    H H6C 0.6705 -0.1238 -0.2498 0.169 Uiso calc R 1 1 . .
    C C7 0.57995(17) 0.0514(3) -0.11114(17) 0.0737(8) Uani d . 1 1 . .
    H H7A 0.5331 0.0412 -0.1635 0.111 Uiso calc R 1 1 A .
    H H7B 0.5596 0.1294 -0.0849 0.111 Uiso calc R 1 1 . .
    H H7C 0.5760 -0.0274 -0.0793 0.111 Uiso calc R 1 1 . .
    C C8 0.91815(17) -0.0660(2) -0.17219(15) 0.0558(6) Uani d D 1 1 . .
    N N14 0.72512(13) 0.29631(18) -0.06847(11) 0.0517(5) Uani d . 1 1 . .
    C C15 0.78748(17) 0.3983(2) -0.05482(13) 0.0542(6) Uani d . 1 1 A .
    H H15 0.8538 0.3918 -0.0661 0.065 Uiso calc R 1 1 . .
    C C16 0.75724(16) 0.5243(2) -0.02202(13) 0.0496(5) Uani d . 1 1 . .
    C C17 0.65779(17) 0.5437(2) -0.00752(14) 0.0601(6) Uani d . 1 1 A .
    H H17 0.6080 0.4748 -0.0196 0.072 Uiso calc R 1 1 . .
    C C18 0.63120(17) 0.6619(2) 0.02411(15) 0.0619(6) Uani d . 1 1 . .
    H H18 0.5636 0.6731 0.0325 0.074 Uiso calc R 1 1 A .
    C C19 0.70499(17) 0.7655(2) 0.04375(13) 0.0506(5) Uani d . 1 1 A .
    C C20 0.80368(18) 0.7488(2) 0.02936(14) 0.0573(6) Uani d . 1 1 . .
    H H20 0.8534 0.8178 0.0415 0.069 Uiso calc R 1 1 A .
    C C21 0.82894(18) 0.6293(2) -0.00321(15) 0.0588(6) Uani d . 1 1 A .
    H H21 0.8960 0.6191 -0.0128 0.071 Uiso calc R 1 1 . .
    O O22 0.67048(11) 0.87620(16) 0.07728(10) 0.0647(5) Uani d . 1 1 . .
    C C23 0.74356(17) 0.9854(2) 0.10298(15) 0.0583(6) Uani d . 1 1 A .
    H H23A 0.7578 1.0319 0.0566 0.070 Uiso calc R 1 1 . .
    H H23B 0.8098 0.9516 0.1359 0.070 Uiso calc R 1 1 . .
    C C24 0.69226(16) 1.0782(2) 0.15077(14) 0.0522(6) Uani d . 1 1 . .
    C C25 0.64419(18) 1.1960(2) 0.11844(15) 0.0642(7) Uani d . 1 1 A .
    H H25 0.6458 1.2212 0.0662 0.077 Uiso calc R 1 1 . .
    C C26 0.5933(2) 1.2772(3) 0.16364(19) 0.0761(8) Uani d . 1 1 . .
    H H26 0.5612 1.3570 0.1417 0.091 Uiso calc R 1 1 A .
    C C27 0.5903(2) 1.2403(3) 0.2406(2) 0.0822(9) Uani d . 1 1 A .
    H H27 0.5551 1.2941 0.2705 0.099 Uiso calc R 1 1 . .
    C C28 0.6390(2) 1.1244(3) 0.27318(17) 0.0788(8) Uani d . 1 1 . .
    H H28 0.6375 1.0996 0.3255 0.095 Uiso calc R 1 1 A .
    C C29 0.68990(19) 1.0448(3) 0.22883(15) 0.0652(7) Uani d . 1 1 A .
    H H29 0.7236 0.9666 0.2518 0.078 Uiso calc R 1 1 . .
loop_
    _atom_site_aniso_label
    _atom_site_aniso_U_11
    _atom_site_aniso_U_22
    _atom_site_aniso_U_33
    _atom_site_aniso_U_12
    _atom_site_aniso_U_13
    _atom_site_aniso_U_23
    N1 0.0479(11) 0.0503(12) 0.0897(15) -0.0096(9) 0.0154(9) -0.0168(11)
    N2A 0.0523(19) 0.052(3) 0.085(5) -0.0073(19) 0.026(3) -0.016(3)
    C9A 0.095(4) 0.053(6) 0.074(2) 0.014(4) 0.018(2) -0.011(2)
    C10A 0.120(5) 0.069(6) 0.094(5) 0.005(4) 0.047(4) -0.019(3)
    C11A 0.071(3) 0.061(3) 0.120(8) 0.001(2) 0.027(5) -0.029(5)
    C12A 0.082(3) 0.072(3) 0.111(8) 0.010(2) 0.004(6) 0.021(7)
    C13A 0.081(3) 0.076(6) 0.085(3) -0.003(2) 0.023(3) 0.012(4)
    N2B 0.0523(19) 0.052(3) 0.085(5) -0.0073(19) 0.026(3) -0.016(3)
    C9B 0.095(4) 0.053(6) 0.074(2) 0.014(4) 0.018(2) -0.011(2)
    C10B 0.120(5) 0.069(6) 0.094(5) 0.005(4) 0.047(4) -0.019(3)
    C11B 0.071(3) 0.061(3) 0.120(8) 0.001(2) 0.027(5) -0.029(5)
    C12B 0.082(3) 0.072(3) 0.111(8) 0.010(2) 0.004(6) 0.021(7)
    C13B 0.081(3) 0.076(6) 0.085(3) -0.003(2) 0.023(3) 0.012(4)
    O3 0.0631(10) 0.0667(12) 0.1405(17) -0.0236(9) 0.0459(11) -0.0353(12)
    C3 0.0549(14) 0.0537(15) 0.0823(17) -0.0109(12) 0.0225(12) -0.0157(13)
    C4 0.0473(12) 0.0464(13) 0.0565(13) -0.0036(10) 0.0109(10) -0.0041(11)
    C5 0.0475(12) 0.0478(13) 0.0614(14) -0.0043(10) 0.0087(10) -0.0041(11)
    C6 0.0795(19) 0.093(2) 0.169(3) -0.0320(17) 0.036(2) -0.077(2)
    C7 0.0510(14) 0.0625(17) 0.107(2) -0.0074(12) 0.0179(13) -0.0091(15)
    C8 0.0524(13) 0.0467(13) 0.0708(16) -0.0081(11) 0.0198(11) -0.0080(12)
    N14 0.0528(10) 0.0448(11) 0.0569(11) -0.0055(9) 0.0118(8) -0.0037(9)
    C15 0.0517(12) 0.0514(14) 0.0620(15) -0.0035(11) 0.0182(10) -0.0038(11)
    C16 0.0503(12) 0.0436(12) 0.0553(13) -0.0017(10) 0.0133(10) -0.0004(10)
    C17 0.0502(13) 0.0492(14) 0.0800(17) -0.0103(11) 0.0136(11) -0.0114(12)
    C18 0.0448(12) 0.0567(15) 0.0838(17) -0.0063(11) 0.0144(11) -0.0148(13)
    C19 0.0514(12) 0.0436(13) 0.0556(13) -0.0005(10) 0.0104(10) -0.0030(10)
    C20 0.0576(14) 0.0453(13) 0.0713(15) -0.0138(11) 0.0196(11) -0.0047(11)
    C21 0.0562(13) 0.0502(14) 0.0758(16) -0.0067(11) 0.0269(11) -0.0055(12)
    O22 0.0539(9) 0.0510(10) 0.0889(12) -0.0065(7) 0.0160(8) -0.0187(9)
    C23 0.0579(13) 0.0472(13) 0.0692(15) -0.0103(11) 0.0139(11) -0.0051(12)
    C24 0.0509(12) 0.0420(13) 0.0609(15) -0.0090(10) 0.0078(10) -0.0097(11)
    C25 0.0730(16) 0.0533(15) 0.0640(15) 0.0010(13) 0.0114(12) -0.0037(13)
    C26 0.0736(17) 0.0580(17) 0.092(2) 0.0069(13) 0.0099(15) -0.0164(16)
    C27 0.0699(17) 0.086(2) 0.093(2) -0.0173(16) 0.0251(16) -0.0460(19)
    C28 0.094(2) 0.082(2) 0.0629(17) -0.0235(18) 0.0235(15) -0.0181(16)
    C29 0.0727(15) 0.0585(16) 0.0612(16) -0.0133(13) 0.0093(12) -0.0018(13)
_geom_special_details
;
All e.s.d.'s (except the e.s.d. in the dihedral angle between two l.s. planes)
are estimated using the full covariance matrix. The cell e.s.d.'s are taken
into account individually in the estimation of e.s.d.'s in distances, angles
and torsion angles; correlations between e.s.d.'s in cell parameters are only
used when they are defined by crystal symmetry. An approximate (isotropic)
treatment of cell e.s.d.'s is used for estimating e.s.d.'s involving l.s.
planes.
;
loop_
    _geom_bond_atom_site_label_1
    _geom_bond_atom_site_label_2
    _geom_bond_site_symmetry_2
    _geom_bond_distance
    _geom_bond_publ_flag
    N1 C5 . 1.355(3) ?
    N1 N2B . 1.36(2) ?
    N1 N2A . 1.421(8) ?
    N1 C6 . 1.434(3) ?
    N2A C3 . 1.390(8) ?
    N2A C8 . 1.433(9) ?
    C9A C8 . 1.363(5) ?
    C9A C10A . 1.375(6) ?
    C9A H9A . 0.9300 ?
    C10A C11A . 1.369(6) ?
    C10A H10A . 0.9300 ?
    C11A C12A . 1.361(6) ?
    C11A H11A . 0.9300 ?
    C12A C13A . 1.370(6) ?
    C12A H12A . 0.9300 ?
    C13A C8 . 1.366(5) ?
    C13A H13A . 0.9300 ?
    N2B C8 . 1.43(2) ?
    N2B C3 . 1.47(2) ?
    C9B C10B . 1.373(10) ?
    C9B C8 . 1.376(10) ?
    C9B H9B . 0.9300 ?
    C10B C11B . 1.377(10) ?
    C10B H10B . 0.9300 ?
    C11B C12B . 1.375(10) ?
    C11B H11B . 0.9300 ?
    C12B C13B . 1.377(10) ?
    C12B H12B . 0.9300 ?
    C13B C8 . 1.381(10) ?
    C13B H13B . 0.9300 ?
    O3 C3 . 1.233(2) ?
    C3 C4 . 1.432(3) ?
    C4 C5 . 1.378(3) ?
    C4 N14 . 1.386(3) ?
    C5 C7 . 1.485(3) ?
    C6 H6A . 0.9600 ?
    C6 H6B . 0.9600 ?
    C6 H6C . 0.9600 ?
    C7 H7A . 0.9600 ?
    C7 H7B . 0.9600 ?
    C7 H7C . 0.9600 ?
    N14 C15 . 1.282(3) ?
    C15 C16 . 1.459(3) ?
    C15 H15 . 0.9300 ?
    C16 C21 . 1.384(3) ?
    C16 C17 . 1.387(3) ?
    C17 C18 . 1.367(3) ?
    C17 H17 . 0.9300 ?
    C18 C19 . 1.391(3) ?
    C18 H18 . 0.9300 ?
    C19 O22 . 1.361(2) ?
    C19 C20 . 1.373(3) ?
    C20 C21 . 1.380(3) ?
    C20 H20 . 0.9300 ?
    C21 H21 . 0.9300 ?
    O22 C23 . 1.438(2) ?
    C23 C24 . 1.487(3) ?
    C23 H23A . 0.9700 ?
    C23 H23B . 0.9700 ?
    C24 C25 . 1.376(3) ?
    C24 C29 . 1.379(3) ?
    C25 C26 . 1.385(3) ?
    C25 H25 . 0.9300 ?
    C26 C27 . 1.371(4) ?
    C26 H26 . 0.9300 ?
    C27 C28 . 1.364(4) ?
    C27 H27 . 0.9300 ?
    C28 C29 . 1.367(4) ?
    C28 H28 . 0.9300 ?
    C29 H29 . 0.9300 ?
loop_
    _geom_angle_atom_site_label_1
    _geom_angle_atom_site_label_2
    _geom_angle_atom_site_label_3
    _geom_angle_site_symmetry_1
    _geom_angle_site_symmetry_3
    _geom_angle
    _geom_angle_publ_flag
    C5 N1 N2B . . 108.1(10) ?
    C5 N1 N2A . . 106.8(4) ?
    C5 N1 C6 . . 127.36(19) ?
    N2B N1 C6 . . 124.3(10) ?
    N2A N1 C6 . . 120.4(4) ?
    C3 N2A N1 . . 108.5(6) ?
    C3 N2A C8 . . 125.5(6) ?
    N1 N2A C8 . . 118.0(6) ?
    C8 C9A C10A . . 119.5(7) ?
    C8 C9A H9A . . 120.2 ?
    C10A C9A H9A . . 120.2 ?
    C11A C10A C9A . . 120.4(7) ?
    C11A C10A H10A . . 119.8 ?
    C9A C10A H10A . . 119.8 ?
    C12A C11A C10A . . 119.4(6) ?
    C12A C11A H11A . . 120.3 ?
    C10A C11A H11A . . 120.3 ?
    C11A C12A C13A . . 120.5(6) ?
    C11A C12A H12A . . 119.7 ?
    C13A C12A H12A . . 119.7 ?
    C8 C13A C12A . . 119.7(7) ?
    C8 C13A H13A . . 120.1 ?
    C12A C13A H13A . . 120.1 ?
    N1 N2B C8 . . 122.0(16) ?
    N1 N2B C3 . . 107.4(15) ?
    C8 N2B C3 . . 120.1(14) ?
    C10B C9B C8 . . 120.7(19) ?
    C10B C9B H9B . . 119.6 ?
    C8 C9B H9B . . 119.6 ?
    C9B C10B C11B . . 115(2) ?
    C9B C10B H10B . . 122.6 ?
    C11B C10B H10B . . 122.6 ?
    C12B C11B C10B . . 128(2) ?
    C12B C11B H11B . . 116.2 ?
    C10B C11B H11B . . 116.2 ?
    C11B C12B C13B . . 115(2) ?
    C11B C12B H12B . . 122.6 ?
    C13B C12B H12B . . 122.6 ?
    C12B C13B C8 . . 120(2) ?
    C12B C13B H13B . . 119.8 ?
    C8 C13B H13B . . 119.8 ?
    O3 C3 N2A . . 122.2(4) ?
    O3 C3 C4 . . 132.8(2) ?
    N2A C3 C4 . . 104.9(4) ?
    O3 C3 N2B . . 123.0(9) ?
    C4 C3 N2B . . 102.3(9) ?
    C5 C4 N14 . . 122.57(19) ?
    C5 C4 C3 . . 108.27(19) ?
    N14 C4 C3 . . 129.16(19) ?
    N1 C5 C4 . . 109.51(18) ?
    N1 C5 C7 . . 121.67(19) ?
    C4 C5 C7 . . 128.8(2) ?
    N1 C6 H6A . . 109.5 ?
    N1 C6 H6B . . 109.5 ?
    H6A C6 H6B . . 109.5 ?
    N1 C6 H6C . . 109.5 ?
    H6A C6 H6C . . 109.5 ?
    H6B C6 H6C . . 109.5 ?
    C5 C7 H7A . . 109.5 ?
    C5 C7 H7B . . 109.5 ?
    H7A C7 H7B . . 109.5 ?
    C5 C7 H7C . . 109.5 ?
    H7A C7 H7C . . 109.5 ?
    H7B C7 H7C . . 109.5 ?
    C9A C8 C13A . . 120.3(5) ?
    C13A C8 C9B . . 106.0(10) ?
    C9A C8 C13B . . 135.1(12) ?
    C9B C8 C13B . . 121.5(14) ?
    C9A C8 N2B . . 129.3(9) ?
    C13A C8 N2B . . 110.4(10) ?
    C9B C8 N2B . . 143.1(14) ?
    C13B C8 N2B . . 95.2(14) ?
    C9A C8 N2A . . 109.0(7) ?
    C13A C8 N2A . . 130.6(8) ?
    C9B C8 N2A . . 123.2(12) ?
    C13B C8 N2A . . 115.2(12) ?
    C15 N14 C4 . . 120.29(18) ?
    N14 C15 C16 . . 121.8(2) ?
    N14 C15 H15 . . 119.1 ?
    C16 C15 H15 . . 119.1 ?
    C21 C16 C17 . . 117.4(2) ?
    C21 C16 C15 . . 120.27(19) ?
    C17 C16 C15 . . 122.3(2) ?
    C18 C17 C16 . . 121.5(2) ?
    C18 C17 H17 . . 119.2 ?
    C16 C17 H17 . . 119.2 ?
    C17 C18 C19 . . 120.1(2) ?
    C17 C18 H18 . . 119.9 ?
    C19 C18 H18 . . 119.9 ?
    O22 C19 C20 . . 126.0(2) ?
    O22 C19 C18 . . 114.73(19) ?
    C20 C19 C18 . . 119.3(2) ?
    C19 C20 C21 . . 119.8(2) ?
    C19 C20 H20 . . 120.1 ?
    C21 C20 H20 . . 120.1 ?
    C20 C21 C16 . . 121.8(2) ?
    C20 C21 H21 . . 119.1 ?
    C16 C21 H21 . . 119.1 ?
    C19 O22 C23 . . 118.30(16) ?
    O22 C23 C24 . . 106.39(16) ?
    O22 C23 H23A . . 110.5 ?
    C24 C23 H23A . . 110.5 ?
    O22 C23 H23B . . 110.5 ?
    C24 C23 H23B . . 110.5 ?
    H23A C23 H23B . . 108.6 ?
    C25 C24 C29 . . 118.6(2) ?
    C25 C24 C23 . . 121.7(2) ?
    C29 C24 C23 . . 119.7(2) ?
    C24 C25 C26 . . 120.1(2) ?
    C24 C25 H25 . . 120.0 ?
    C26 C25 H25 . . 120.0 ?
    C27 C26 C25 . . 120.2(3) ?
    C27 C26 H26 . . 119.9 ?
    C25 C26 H26 . . 119.9 ?
    C28 C27 C26 . . 119.9(3) ?
    C28 C27 H27 . . 120.0 ?
    C26 C27 H27 . . 120.0 ?
    C27 C28 C29 . . 119.9(3) ?
    C27 C28 H28 . . 120.0 ?
    C29 C28 H28 . . 120.0 ?
    C28 C29 C24 . . 121.3(3) ?
    C28 C29 H29 . . 119.3 ?
    C24 C29 H29 . . 119.3 ?
loop_
    _geom_torsion_atom_site_label_1
    _geom_torsion_atom_site_label_2
    _geom_torsion_atom_site_label_3
    _geom_torsion_atom_site_label_4
    _geom_torsion_site_symmetry_1
    _geom_torsion_site_symmetry_2
    _geom_torsion_site_symmetry_3
    _geom_torsion_site_symmetry_4
    _geom_torsion
    _geom_torsion_publ_flag
    C5 N1 N2A C3 . . . . 14.6(7) ?
    N2B N1 N2A C3 . . . . -82(4) ?
    C6 N1 N2A C3 . . . . 170.3(4) ?
    C5 N1 N2A C8 . . . . 165.2(5) ?
    N2B N1 N2A C8 . . . . 68(3) ?
    C6 N1 N2A C8 . . . . -39.1(9) ?
    C8 C9A C10A C11A . . . . -0.3(18) ?
    C9A C10A C11A C12A . . . . -2.6(16) ?
    C10A C11A C12A C13A . . . . 2.8(16) ?
    C11A C12A C13A C8 . . . . 0(2) ?
    C5 N1 N2B C8 . . . . -165.2(11) ?
    N2A N1 N2B C8 . . . . -76(3) ?
    C6 N1 N2B C8 . . . . 10.3(18) ?
    C5 N1 N2B C3 . . . . -20.5(12) ?
    N2A N1 N2B C3 . . . . 69(3) ?
    C6 N1 N2B C3 . . . . 155.0(7) ?
    C8 C9B C10B C11B . . . . 2(5) ?
    C9B C10B C11B C12B . . . . 2(6) ?
    C10B C11B C12B C13B . . . . -5(6) ?
    C11B C12B C13B C8 . . . . 4(6) ?
    N1 N2A C3 O3 . . . . 170.4(4) ?
    C8 N2A C3 O3 . . . . 22.6(10) ?
    N1 N2A C3 C4 . . . . -13.6(7) ?
    C8 N2A C3 C4 . . . . -161.4(7) ?
    N1 N2A C3 N2B . . . . 72(3) ?
    C8 N2A C3 N2B . . . . -76(3) ?
    N1 N2B C3 O3 . . . . -173.8(6) ?
    C8 N2B C3 O3 . . . . -28.3(18) ?
    N1 N2B C3 N2A . . . . -80(3) ?
    C8 N2B C3 N2A . . . . 66(3) ?
    N1 N2B C3 C4 . . . . 20.1(12) ?
    C8 N2B C3 C4 . . . . 165.6(12) ?
    O3 C3 C4 C5 . . . . -176.7(3) ?
    N2A C3 C4 C5 . . . . 8.0(5) ?
    N2B C3 C4 C5 . . . . -12.6(8) ?
    O3 C3 C4 N14 . . . . 3.0(5) ?
    N2A C3 C4 N14 . . . . -172.3(5) ?
    N2B C3 C4 N14 . . . . 167.1(8) ?
    N2B N1 C5 C4 . . . . 12.4(8) ?
    N2A N1 C5 C4 . . . . -9.4(5) ?
    C6 N1 C5 C4 . . . . -162.9(3) ?
    N2B N1 C5 C7 . . . . -166.7(8) ?
    N2A N1 C5 C7 . . . . 171.5(4) ?
    C6 N1 C5 C7 . . . . 18.0(4) ?
    N14 C4 C5 N1 . . . . -178.8(2) ?
    C3 C4 C5 N1 . . . . 1.0(3) ?
    N14 C4 C5 C7 . . . . 0.3(4) ?
    C3 C4 C5 C7 . . . . 180.0(2) ?
    C10A C9A C8 C13A . . . . 3.0(18) ?
    C10A C9A C8 C9B . . . . -22(8) ?
    C10A C9A C8 C13B . . . . 10(3) ?
    C10A C9A C8 N2B . . . . -178.0(14) ?
    C10A C9A C8 N2A . . . . -179.7(10) ?
    C12A C13A C8 C9A . . . . -3(2) ?
    C12A C13A C8 C9B . . . . 4(2) ?
    C12A C13A C8 C13B . . . . -164(12) ?
    C12A C13A C8 N2B . . . . 178.0(15) ?
    C12A C13A C8 N2A . . . . -179.5(9) ?
    C10B C9B C8 C9A . . . . 152(12) ?
    C10B C9B C8 C13A . . . . -6(4) ?
    C10B C9B C8 C13B . . . . -2(5) ?
    C10B C9B C8 N2B . . . . -176(2) ?
    C10B C9B C8 N2A . . . . 177(2) ?
    C12B C13B C8 C9A . . . . -11(6) ?
    C12B C13B C8 C13A . . . . 12(7) ?
    C12B C13B C8 C9B . . . . -1(6) ?
    C12B C13B C8 N2B . . . . 175(4) ?
    C12B C13B C8 N2A . . . . 179(3) ?
    N1 N2B C8 C9A . . . . 74(2) ?
    C3 N2B C8 C9A . . . . -66.3(19) ?
    N1 N2B C8 C13A . . . . -106.7(16) ?
    C3 N2B C8 C13A . . . . 112.8(14) ?
    N1 N2B C8 C9B . . . . 63(4) ?
    C3 N2B C8 C9B . . . . -77(3) ?
    N1 N2B C8 C13B . . . . -112(3) ?
    C3 N2B C8 C13B . . . . 108(2) ?
    N1 N2B C8 N2A . . . . 79(3) ?
    C3 N2B C8 N2A . . . . -62(3) ?
    C3 N2A C8 C9A . . . . -103.3(10) ?
    N1 N2A C8 C9A . . . . 111.6(10) ?
    C3 N2A C8 C13A . . . . 73.6(14) ?
    N1 N2A C8 C13A . . . . -71.5(13) ?
    C3 N2A C8 C9B . . . . -110(2) ?
    N1 N2A C8 C9B . . . . 104(2) ?
    C3 N2A C8 C13B . . . . 69(3) ?
    N1 N2A C8 C13B . . . . -76(3) ?
    C3 N2A C8 N2B . . . . 80(3) ?
    N1 N2A C8 N2B . . . . -65(3) ?
    C5 C4 N14 C15 . . . . -177.2(2) ?
    C3 C4 N14 C15 . . . . 3.2(4) ?
    C4 N14 C15 C16 . . . . 178.91(19) ?
    N14 C15 C16 C21 . . . . 175.9(2) ?
    N14 C15 C16 C17 . . . . -3.4(3) ?
    C21 C16 C17 C18 . . . . 0.0(4) ?
    C15 C16 C17 C18 . . . . 179.3(2) ?
    C16 C17 C18 C19 . . . . -1.0(4) ?
    C17 C18 C19 O22 . . . . -177.9(2) ?
    C17 C18 C19 C20 . . . . 1.5(4) ?
    O22 C19 C20 C21 . . . . 178.3(2) ?
    C18 C19 C20 C21 . . . . -0.9(4) ?
    C19 C20 C21 C16 . . . . -0.1(4) ?
    C17 C16 C21 C20 . . . . 0.5(3) ?
    C15 C16 C21 C20 . . . . -178.7(2) ?
    C20 C19 O22 C23 . . . . -2.2(3) ?
    C18 C19 O22 C23 . . . . 177.04(19) ?
    C19 O22 C23 C24 . . . . -169.24(18) ?
    O22 C23 C24 C25 . . . . -101.5(2) ?
    O22 C23 C24 C29 . . . . 76.8(2) ?
    C29 C24 C25 C26 . . . . -1.0(3) ?
    C23 C24 C25 C26 . . . . 177.3(2) ?
    C24 C25 C26 C27 . . . . -0.3(4) ?
    C25 C26 C27 C28 . . . . 1.1(4) ?
    C26 C27 C28 C29 . . . . -0.5(4) ?
    C27 C28 C29 C24 . . . . -0.8(4) ?
    C25 C24 C29 C28 . . . . 1.6(3) ?
    C23 C24 C29 C28 . . . . -176.8(2) ?
_iucr_refine_instructions_details
;
TITL RKBN27RE in P2(1)/n
CELL  0.71073  13.0079   9.9079  17.0469   90.000  103.674   90.000
ZERR     4.00   0.0005   0.0004   0.0009    0.000    0.004    0.000
LATT   1
SYMM  1/2 - X, 1/2 + Y, 1/2 - Z
SFAC  C    H    N    O
UNIT  100  92   12   8
MERG   2
OMIT    -3.00  52.00
dfix 1.38 0.01 C8 C9A C8 C9B C8 C13A C8 C13B C9A C10A C10A C11A C11A C12A
dfix 1.38 0.01 C12A C13A C9B C10B C10B C11B C11B C12B C12B C13B
EADP C9A C9B
EADP C10A C10B
EADP C11A C11B
EADP C12A C12B
EADP C13A C13B
EADP N2A N2B
FMAP   2
PLAN   10
ACTA
BOND   $H
CONF
LIST   4
L.S.   7
WGHT    0.057000    0.302200
FVAR       5.12384   0.70666
N1    3    0.741590   -0.031506   -0.148923    11.00000    0.04788    0.05025 =
         0.08971   -0.01681    0.01538   -0.00961
PART    1
N2A   3    0.837294    0.024811   -0.160640    21.00000    0.05231    0.05210 =
         0.08458   -0.01597    0.02625   -0.00725
C9A   1    0.928629   -0.054659   -0.249599    21.00000    0.09513    0.05259 =
         0.07422   -0.01098    0.01844    0.01442
AFIX  43
H9A   2    0.886643    0.005749   -0.285003    21.00000   -1.20000
AFIX   0
C10A  1    1.001741   -0.133175   -0.274967    21.00000    0.11970    0.06923 =
         0.09421   -0.01890    0.04712    0.00482
AFIX  43
H10A  2    1.008918   -0.126020   -0.327808    21.00000   -1.20000
AFIX   0
C11A  1    1.064034   -0.221808   -0.222946    21.00000    0.07064    0.06112 =
         0.11961   -0.02904    0.02738    0.00051
AFIX  43
H11A  2    1.111407   -0.277444   -0.240799    21.00000   -1.20000
AFIX   0
C12A  1    1.055975   -0.227731   -0.144845    21.00000    0.08222    0.07217 =
         0.11089    0.02069    0.00437    0.01034
AFIX  43
H12A  2    1.100282   -0.284865   -0.108667    21.00000   -1.20000
AFIX   0
C13A  1    0.983109   -0.150194   -0.119088    21.00000    0.08124    0.07565 =
         0.08458    0.01168    0.02298   -0.00316
AFIX  43
H13A  2    0.977891   -0.154845   -0.065679    21.00000   -1.20000
AFIX   0
PART    2
N2B   3    0.846196    0.001486   -0.133500   -21.00000    0.05231    0.05210 =
         0.08458   -0.01597    0.02625   -0.00725
C9B   1    0.940040   -0.089149   -0.246140   -21.00000    0.09513    0.05259 =
         0.07422   -0.01098    0.01844    0.01442
AFIX  43
H9B   2    0.899402   -0.047298   -0.291900   -21.00000   -1.20000
AFIX   0
C10B  1    1.021232   -0.173349   -0.253119   -21.00000    0.11970    0.06923 =
         0.09421   -0.01890    0.04712    0.00482
AFIX  43
H10B  2    1.038981   -0.189112   -0.302063   -21.00000   -1.20000
AFIX   0
C11B  1    1.074352   -0.232655   -0.181979   -21.00000    0.07064    0.06112 =
         0.11961   -0.02904    0.02738    0.00051
AFIX  43
H11B  2    1.130955   -0.288092   -0.185067   -21.00000   -1.20000
AFIX   0
C12B  1    1.053531   -0.219533   -0.106934   -21.00000    0.08222    0.07217 =
         0.11089    0.02069    0.00437    0.01034
AFIX  43
H12B  2    1.090025   -0.267932   -0.062235   -21.00000   -1.20000
AFIX   0
C13B  1    0.974440   -0.129156   -0.103112   -21.00000    0.08124    0.07565 =
         0.08458    0.01168    0.02298   -0.00316
AFIX  43
H13B  2    0.958850   -0.110537   -0.053717   -21.00000   -1.20000
AFIX   0
PART    0
O3    4    0.938316    0.210060   -0.111434    11.00000    0.06310    0.06674 =
         0.14053   -0.03529    0.04593   -0.02356
C3    1    0.854411    0.147581   -0.120221    11.00000    0.05489    0.05372 =
         0.08226   -0.01572    0.02254   -0.01093
C4    1    0.755747    0.178965   -0.100954    11.00000    0.04733    0.04636 =
         0.05646   -0.00414    0.01093   -0.00355
C5    1    0.690052    0.068678   -0.119970    11.00000    0.04752    0.04782 =
         0.06144   -0.00412    0.00873   -0.00431
C6    1    0.695988   -0.147842   -0.194003    11.00000    0.07945    0.09345 =
         0.16906   -0.07745    0.03590   -0.03200
AFIX 137
H6A   2    0.638263   -0.180529   -0.173132    11.00000   -1.50000
H6B   2    0.748684   -0.217133   -0.189292    11.00000   -1.50000
H6C   2    0.670482   -0.123764   -0.249769    11.00000   -1.50000
AFIX   0
C7    1    0.579951    0.051447   -0.111140    11.00000    0.05103    0.06250 =
         0.10710   -0.00908    0.01786   -0.00737
AFIX 137
H7A   2    0.533097    0.041234   -0.163516    11.00000   -1.50000
H7B   2    0.559605    0.129370   -0.084932    11.00000   -1.50000
H7C   2    0.575970   -0.027402   -0.079263    11.00000   -1.50000
AFIX   0
C8    1    0.918149   -0.066020   -0.172188    11.00000    0.05237    0.04667 =
         0.07084   -0.00804    0.01978   -0.00812
N14   3    0.725118    0.296309   -0.068472    11.00000    0.05283    0.04476 =
         0.05691   -0.00368    0.01178   -0.00554
C15   1    0.787482    0.398317   -0.054819    11.00000    0.05168    0.05144 =
         0.06199   -0.00376    0.01821   -0.00345
AFIX  43
H15   2    0.853826    0.391834   -0.066142    11.00000   -1.20000
AFIX   0
C16   1    0.757243    0.524257   -0.022017    11.00000    0.05032    0.04356 =
         0.05528   -0.00037    0.01327   -0.00171
C17   1    0.657793    0.543712   -0.007518    11.00000    0.05017    0.04921 =
         0.08000   -0.01144    0.01364   -0.01033
AFIX  43
H17   2    0.608029    0.474775   -0.019583    11.00000   -1.20000
AFIX   0
C18   1    0.631198    0.661899    0.024106    11.00000    0.04481    0.05667 =
         0.08384   -0.01483    0.01439   -0.00628
AFIX  43
H18   2    0.563619    0.673054    0.032499    11.00000   -1.20000
AFIX   0
C19   1    0.704992    0.765483    0.043751    11.00000    0.05144    0.04363 =
         0.05560   -0.00302    0.01039   -0.00045
C20   1    0.803677    0.748809    0.029355    11.00000    0.05762    0.04528 =
         0.07125   -0.00468    0.01959   -0.01384
AFIX  43
H20   2    0.853354    0.817834    0.041510    11.00000   -1.20000
AFIX   0
C21   1    0.828943    0.629306   -0.003209    11.00000    0.05620    0.05020 =
         0.07578   -0.00551    0.02689   -0.00668
AFIX  43
H21   2    0.895998    0.619096   -0.012777    11.00000   -1.20000
AFIX   0
O22   4    0.670477    0.876198    0.077279    11.00000    0.05390    0.05096 =
         0.08886   -0.01870    0.01596   -0.00652
C23   1    0.743560    0.985371    0.102981    11.00000    0.05788    0.04716 =
         0.06919   -0.00509    0.01388   -0.01034
AFIX  23
H23A  2    0.757850    1.031901    0.056629    11.00000   -1.20000
H23B  2    0.809821    0.951568    0.135868    11.00000   -1.20000
AFIX   0
C24   1    0.692255    1.078223    0.150773    11.00000    0.05093    0.04198 =
         0.06093   -0.00973    0.00784   -0.00903
C25   1    0.644188    1.196038    0.118439    11.00000    0.07297    0.05333 =
         0.06401   -0.00370    0.01136    0.00098
AFIX  43
H25   2    0.645846    1.221177    0.066190    11.00000   -1.20000
AFIX   0
C26   1    0.593342    1.277205    0.163641    11.00000    0.07365    0.05803 =
         0.09175   -0.01643    0.00985    0.00685
AFIX  43
H26   2    0.561190    1.356964    0.141748    11.00000   -1.20000
AFIX   0
C27   1    0.590288    1.240272    0.240578    11.00000    0.06990    0.08618 =
         0.09342   -0.04601    0.02506   -0.01728
AFIX  43
H27   2    0.555086    1.294128    0.270495    11.00000   -1.20000
AFIX   0
C28   1    0.638971    1.124395    0.273177    11.00000    0.09396    0.08200 =
         0.06291   -0.01809    0.02349   -0.02348
AFIX  43
H28   2    0.637502    1.099561    0.325512    11.00000   -1.20000
AFIX   0
C29   1    0.689903    1.044843    0.228833    11.00000    0.07268    0.05847 =
         0.06122   -0.00175    0.00929   -0.01332
AFIX  43
H29   2    0.723644    0.966638    0.251783    11.00000   -1.20000
HKLF 4
END
;
data_global
_journal_date_recd_electronic     2012-12-05
_journal_date_accepted     2012-12-14
_journal_name_full     'Acta Crystallographica, Section E'
_journal_year     2013
_journal_volume     69
_journal_issue      1
_journal_page_first     o115
_journal_page_last     o115
_journal_paper_category     QO
_journal_paper_doi     10.1107/S1600536812050891
_journal_coeditor_code     GK2544
_publ_contact_author_name     'Kant, Rajni'
_publ_contact_author_address
;
Post-Graduate Department of Physics & Electronics,
University of Jammu,
Jammu Tawi 180 006,
India
;
_publ_contact_author_email     'rkvk.paper11@gmail.com'
_publ_contact_author_fax     '+911912432051'
_publ_contact_author_phone     '+919419194375'
_publ_section_title
;\
A second monoclinic polymorph of
4-[(<i>E</i>)-(4-benzyloxybenzylidene)amino]-1,5-dimethyl-2-phenyl-1<i>H</i>-\
pyrazol-3(2<i>H</i>)-one
;
loop_
    _publ_author_name
    _publ_author_footnote
    _publ_author_address
    'Rajni Kant' .
;
X-ray Crystallography Laboratory,
Post-Graduate Department of Physics & Electronics,
University of Jammu, Jammu Tawi 180 006, India
;
    'Gupta, Vivek K.' .
;
X-ray Crystallography Laboratory,
Post-Graduate Department of Physics & Electronics,
University of Jammu, Jammu Tawi 180 006, India
;
    'Kapoor, Kamini' .
;
X-ray Crystallography Laboratory,
Post-Graduate Department of Physics & Electronics,
University of Jammu, Jammu Tawi 180 006, India
;
    'Nayak, Prakash S.' .
;
Department of Studies in Chemistry,
Mangalore University,
Mangalagangotri 574 199, India
;
    'Sarojini, B. K.' .
;
Department of Chemistry,
P.A. College of Engineering,
Nadupadavu, Mangalore 574 153, India
;
    'Narayana, B.' .
;
Department of Studies in Chemistry,
Mangalore University,
Mangalagangotri 574 199, India
;
