# Supplementary material for: A second monoclinic polymorph of 4-[(E)-(4-benzyl­oxybenzyl­idene)amino]-1,5-dimethyl-2-phenyl-1H-pyrazol-3(2H)-one
Source: Acta Crystallogr Sect E Struct Rep Online. 2012 Dec 19;69(Pt 1):o115. doi: 10.1107/S1600536812050891 (PMC3588271; doi:10.1107/S1600536812050891)
Supplement: Supplementary file 2 [file e-69-0o115-Isup2.hkl]

#
# h,k,l, Fc-squared, Fo-squared, sigma(Fo-squared) and status flag
#
data_I
_shelx_title ' RKBN27RE in P2(1)/n'
_shelx_refln_list_code          4
_shelx_F_calc_maximum      198.05
_exptl_crystal_F_000       840.00
_reflns_d_resolution_high  0.8107
 
loop_
 _symmetry_equiv_pos_as_xyz
 'x, y, z'
 '-x+1/2, y+1/2, -z+1/2'
 '-x, -y, -z'
 'x-1/2, -y-1/2, z-1/2'
 
_cell_length_a    13.0079
_cell_length_b     9.9079
_cell_length_c    17.0469
_cell_angle_alpha  90.000
_cell_angle_beta  103.674
_cell_angle_gamma  90.000
 
_shelx_F_squared_multiplier     1.000
 
loop_
 _refln_index_h
 _refln_index_k
 _refln_index_l
 _refln_F_squared_calc
 _refln_F_squared_meas
 _refln_F_squared_sigma
 _refln_observed_status
   4   0   0       36.56       28.00      2.56 o
   6   0   0      163.02      191.54      9.34 o
   8   0   0      760.09      851.34     19.74 o
  10   0   0      169.69      182.73     10.69 o
  12   0   0      253.31      277.31     21.89 o
  14   0   0        6.45       15.10     11.79 o
   2   1   0       55.88       68.35      2.09 o
   3   1   0     7927.16     7415.61     45.19 o
   4   1   0       59.49       59.44      2.75 o
   5   1   0     3069.46     3016.05     23.20 o
   6   1   0      224.17      217.27      6.37 o
   7   1   0      850.55      925.05     14.06 o
   8   1   0      213.20      210.14      7.20 o
   9   1   0       55.27       67.43      3.79 o
  10   1   0        0.38       -0.47      1.60 o
  11   1   0       61.74       68.84      5.06 o
  12   1   0      132.57      138.58     10.15 o
  13   1   0       54.23       64.92      9.68 o
  14   1   0       32.65       49.75     15.24 o
  15   1   0        0.02        8.26      4.18 o
   0   2   0      697.30      726.30     11.21 o
   1   2   0     1696.58     1629.93     13.87 o
   2   2   0     5919.08     5992.13     25.77 o
   3   2   0     1340.68     1253.53     12.03 o
   4   2   0      353.58      308.93      6.80 o
   5   2   0     1708.77     1637.19     20.10 o
   6   2   0      157.14      155.99      6.76 o
   7   2   0       28.76       48.51      4.12 o
   8   2   0      114.39       95.21      5.34 o
   9   2   0      177.71      161.01      7.29 o
  10   2   0       72.96       71.01      6.21 o
  11   2   0       80.70      103.98      8.60 o
  12   2   0      225.77      218.90     17.21 o
  13   2   0        6.73       10.27      3.81 o
  14   2   0       47.45       60.54     14.02 o
  15   2   0       15.41       16.65     11.17 o
   1   3   0     1321.27     1425.60     15.64 o
   2   3   0      852.90      828.35     12.22 o
   3   3   0     5241.51     5316.46     43.39 o
   4   3   0     2872.62     2871.20     25.19 o
   5   3   0        0.00        0.60      0.92 o
   6   3   0      905.86      920.78     16.20 o
   7   3   0      662.60      641.36     20.95 o
   8   3   0       23.54       21.81      2.98 o
   9   3   0      395.05      343.29     11.24 o
  10   3   0      212.07      218.48     11.05 o
  11   3   0      203.13      199.74     20.05 o
  12   3   0        6.06        4.67      1.86 o
  13   3   0       13.54       14.93      6.65 o
  14   3   0       54.68       65.29     11.50 o
  15   3   0        3.13        3.95      6.94 o
   0   4   0     1061.83     1144.96     31.85 o
   1   4   0       85.17      100.16      4.43 o
   2   4   0      332.45      374.03     10.30 o
   3   4   0     1824.42     1898.84     23.18 o
   4   4   0      516.24      531.51     13.09 o
   5   4   0      707.38      746.34     14.91 o
   6   4   0     3595.93     3536.91     57.44 o
   7   4   0      425.28      401.67     10.87 o
   8   4   0       10.95        7.69      1.54 o
   9   4   0      351.10      319.19     13.36 o
  10   4   0        7.95        4.49      2.93 o
  11   4   0      164.94      178.48     19.79 o
  12   4   0       26.40       27.84      7.92 o
  13   4   0       11.93       15.49      9.04 o
  14   4   0        0.03        1.39      3.08 o
   1   5   0     1538.56     1581.97     24.54 o
   2   5   0     1334.85     1455.94     22.62 o
   3   5   0     1074.11     1140.71     24.78 o
   4   5   0      147.89      146.12      8.51 o
   5   5   0      181.64      171.73     10.68 o
   6   5   0       29.49       31.50      3.98 o
   7   5   0       72.72       83.31      5.86 o
   8   5   0      265.76      258.96     16.01 o
   9   5   0      199.15      206.87     16.08 o
  10   5   0       40.30       32.60      8.45 o
  11   5   0        3.00       -0.30      4.93 o
  12   5   0       40.41       53.91     12.40 o
  13   5   0        0.02        6.54      7.86 o
  14   5   0        8.85       20.83     11.17 o
   0   6   0       32.46       27.65      7.47 o
   1   6   0      238.18      224.23     13.14 o
   2   6   0      141.11      134.46      8.13 o
   3   6   0      161.18      163.66      8.89 o
   4   6   0      131.16      136.86      9.17 o
   5   6   0       20.02       11.99      5.10 o
   6   6   0       30.45       19.20      6.35 o
   7   6   0      648.52      671.81     27.05 o
   8   6   0     1096.10     1126.61     35.77 o
   9   6   0       56.18       79.56     12.14 o
  10   6   0      369.47      402.24     33.21 o
  11   6   0       22.37       29.47      9.94 o
  12   6   0        6.21        1.41      5.65 o
  13   6   0        0.93        3.76      5.96 o
   1   7   0       64.76       59.84      8.96 o
   2   7   0        6.95        1.96      2.59 o
   3   7   0       62.95       73.83      8.87 o
   4   7   0        2.91        1.62      2.31 o
   5   7   0      154.26      161.20     12.17 o
   6   7   0       75.72       68.88     10.45 o
   7   7   0      383.25      434.40     23.37 o
   8   7   0       79.38       86.73     10.36 o
   9   7   0       11.44        8.05      3.42 o
  10   7   0        0.03       -5.54      5.10 o
  11   7   0        4.62        3.48      5.92 o
  12   7   0        0.57       -3.32      6.89 o
   0   8   0       12.75       12.96      4.94 o
   1   8   0      180.10      174.22     15.99 o
   2   8   0       23.90       11.55      4.78 o
   3   8   0       39.27       48.24      7.44 o
   4   8   0        0.89        0.60      2.61 o
   5   8   0      123.96      135.40     12.42 o
   6   8   0      134.50      157.91     16.75 o
   7   8   0       12.67        6.82      3.47 o
   8   8   0        0.65       -0.24      4.57 o
   9   8   0        5.94        7.19      4.97 o
  10   8   0        0.34        0.33      3.90 o
  11   8   0        1.35        0.85      3.88 o
   1   9   0        1.23        2.90      5.57 o
   2   9   0      123.52      130.88     14.11 o
   3   9   0      129.65      121.55     13.31 o
   4   9   0      157.30      150.22     13.90 o
   5   9   0       14.06        9.29      5.49 o
   6   9   0        0.72      -14.41      9.61 o
   7   9   0       82.90      105.28     14.00 o
   8   9   0        8.73       12.33      6.96 o
   9   9   0        1.74       -1.84      3.62 o
  10   9   0        3.04       -0.96      4.54 o
   0  10   0       86.14       77.53     16.58 o
   1  10   0       59.99       56.54     10.61 o
   2  10   0        3.49        3.83      5.11 o
   3  10   0      172.46      198.83     18.09 o
   4  10   0       26.50       16.21      6.43 o
   5  10   0        0.80       -2.51      6.16 o
   6  10   0       16.35       17.34      6.28 o
   7  10   0        1.67       -1.25      3.15 o
   8  10   0       18.28       22.87      7.07 o
   1  11   0       13.65        8.10      5.80 o
   2  11   0       20.74       15.89      5.22 o
   3  11   0       10.80       16.31      6.78 o
   4  11   0        0.51        5.12      2.42 o
   5  11   0        9.87        9.00      4.59 o
   6  11   0       50.06       57.90     14.75 o
   0  12   0       24.75       27.50     13.58 o
   1  12   0        2.88        0.17      3.91 o
   2  12   0        0.46        2.28      4.06 o
 -15   0   1        5.18        5.04      8.82 o
 -13   0   1        5.90       -8.75     11.86 o
 -11   0   1      162.28      148.58     14.67 o
  -9   0   1        8.04        3.73      1.22 o
  -7   0   1       76.53       71.11      5.35 o
  -5   0   1      894.44      931.19     18.46 o
  -3   0   1      953.01      939.77     16.55 o
   3   0   1     9081.51     8643.76    125.65 o
   5   0   1     1634.98     1750.59     31.49 o
   7   0   1       12.34       13.68      1.34 o
   9   0   1      212.03      248.16     13.96 o
  11   0   1       36.21       27.86      3.77 o
  13   0   1        0.11        3.14      1.73 o
  15   0   1        6.87        3.70      4.52 o
 -15   1   1        2.35        0.10     11.60 o
 -14   1   1        0.34        2.24      5.85 o
 -13   1   1       10.90       19.42      5.75 o
 -12   1   1       25.83       22.26      4.21 o
 -11   1   1       79.04       83.45      6.36 o
 -10   1   1       46.42       47.13      4.28 o
  -9   1   1        5.00        3.22      0.77 o
  -8   1   1        0.62        0.72      0.74 o
  -7   1   1      610.52      558.66     19.42 o
  -6   1   1      131.95      133.41      5.42 o
  -5   1   1     4216.44     4135.26     30.60 o
  -4   1   1       15.97       12.25      1.22 o
  -3   1   1    10354.18     9810.06     51.46 o
  -2   1   1     4416.18     4104.89     26.03 o
   2   1   1     4415.13     4157.51     21.26 o
   3   1   1     2218.54     2082.95     16.48 o
   4   1   1      843.78      844.24     11.52 o
   5   1   1      709.86      743.94     15.17 o
   6   1   1       14.04       17.05      2.45 o
   7   1   1      226.63      231.06      8.99 o
   8   1   1      618.86      659.91     14.75 o
   9   1   1       26.21       26.67      2.34 o
  10   1   1       26.44       27.55      2.66 o
  11   1   1       65.89       79.76      5.74 o
  12   1   1       63.41       67.16      7.21 o
  13   1   1       13.86       23.01      6.19 o
  14   1   1       15.12       26.34     12.38 o
  15   1   1        1.47        7.15     15.17 o
 -15   2   1        4.77        8.33      8.75 o
 -14   2   1       54.76       62.50     14.15 o
 -13   2   1       17.07       14.36      5.92 o
 -12   2   1       53.94       67.25     11.05 o
 -11   2   1      184.71      217.60     11.88 o
 -10   2   1        0.57        0.66      1.07 o
  -9   2   1       68.15       57.13      4.41 o
  -8   2   1       57.26       56.06      4.13 o
  -7   2   1        2.13        6.19      1.79 o
  -6   2   1      101.57       77.70      3.95 o
  -5   2   1       81.64       83.24      3.32 o
  -4   2   1       12.80       15.49      1.72 o
  -3   2   1     5095.51     4993.91     53.26 o
  -2   2   1      277.37      255.07      5.02 o
  -1   2   1      149.45      186.26      4.86 o
   0   2   1     7240.80     7229.56     31.98 o
   1   2   1     5258.00     5448.08     25.87 o
   2   2   1      136.93      130.43      4.26 o
   3   2   1    10561.15    10504.45     50.23 o
   4   2   1      784.40      738.36     12.62 o
   5   2   1       58.79       42.68      3.55 o
   6   2   1        1.02        0.03      0.86 o
   7   2   1      270.61      273.09      9.87 o
   8   2   1       23.58       20.20      2.73 o
   9   2   1      531.02      529.77     13.81 o
  10   2   1      208.23      216.98     10.52 o
  11   2   1        1.58        6.29      2.75 o
  12   2   1        0.91        3.11      1.99 o
  13   2   1        1.13        1.25      2.81 o
  14   2   1        3.06        1.29      2.66 o
  15   2   1       15.31       35.61     12.54 o
 -15   3   1        0.03        0.33      8.04 o
 -14   3   1        1.62        2.23      6.86 o
 -13   3   1        9.58       12.67      7.06 o
 -12   3   1        6.06        7.73      4.10 o
 -11   3   1      924.81      989.62     43.06 o
 -10   3   1        1.69        1.75      1.44 o
  -9   3   1      429.77      363.86     22.45 o
  -8   3   1        0.49        0.80      1.55 o
  -7   3   1        2.96        2.34      0.82 o
  -6   3   1       16.43       10.66      1.79 o
  -5   3   1     2041.34     2055.94     21.66 o
  -4   3   1        7.45        9.39      1.28 o
  -3   3   1        1.57        1.07      1.04 o
  -2   3   1      213.93      203.49      5.61 o
  -1   3   1      410.75      401.61      8.70 o
   0   3   1       40.43       49.52      2.74 o
   1   3   1     2570.89     2599.85     23.24 o
   2   3   1      360.23      352.01      7.95 o
   3   3   1     4047.17     4224.10     32.32 o
   4   3   1       15.99       16.07      2.49 o
   5   3   1      574.91      609.38     12.86 o
   6   3   1      477.63      468.72     12.63 o
   7   3   1      325.08      324.35     12.89 o
   8   3   1       61.36       58.81      5.87 o
   9   3   1      378.47      373.73     14.58 o
  10   3   1      245.60      236.20     12.26 o
  11   3   1      110.30      121.19     12.78 o
  12   3   1       45.69       40.08      9.10 o
  13   3   1      126.34      125.80     15.73 o
  14   3   1        9.47        5.11      3.29 o
 -14   4   1        3.45        4.83      3.52 o
 -13   4   1        4.71        5.03      8.15 o
 -12   4   1       12.11       11.77      5.97 o
 -11   4   1        2.88        3.63      5.22 o
 -10   4   1       71.46       66.84     11.05 o
  -9   4   1        9.60        6.18      2.94 o
  -8   4   1       70.62       66.72      5.06 o
  -7   4   1        6.75        9.11      2.31 o
  -6   4   1     2432.71     2481.32     31.83 o
  -5   4   1      551.06      525.02     12.78 o
  -4   4   1       59.22       75.93      4.31 o
  -3   4   1       81.94       78.24      4.20 o
  -2   4   1     1665.39     1663.36     21.60 o
  -1   4   1      109.85      126.67      6.10 o
   0   4   1      171.10      184.34      6.47 o
   1   4   1       89.94       85.60      5.14 o
   2   4   1      796.13      867.92     16.06 o
   3   4   1      214.92      221.58      8.13 o
   4   4   1       35.54       43.46      3.83 o
   5   4   1      191.13      175.97      7.71 o
   6   4   1      238.98      284.94      9.92 o
   7   4   1        0.75        1.30      1.85 o
   8   4   1      299.10      292.14     12.83 o
   9   4   1      459.10      472.73     24.57 o
  10   4   1       89.95       84.57     10.51 o
  11   4   1       83.85       87.90     13.96 o
  12   4   1        4.21       -2.20      4.37 o
  13   4   1       27.09       27.87     10.95 o
  14   4   1        1.11        0.42      3.34 o
 -14   5   1        9.31        2.53      5.06 o
 -13   5   1        4.36        5.17      6.32 o
 -12   5   1        8.81        7.06      6.66 o
 -11   5   1        8.22        4.19      4.61 o
 -10   5   1       14.60       12.03      2.93 o
  -9   5   1      162.75      149.01     14.62 o
  -8   5   1        5.09        0.14      4.19 o
  -7   5   1       27.30       20.67      3.32 o
  -6   5   1       17.69       30.85      3.57 o
  -5   5   1      722.62      847.30     20.64 o
  -4   5   1       95.29       99.55      6.31 o
  -3   5   1     1081.84     1197.15     25.29 o
  -2   5   1       11.74       12.72      2.34 o
  -1   5   1        0.38       -1.64      2.06 o
   0   5   1      326.02      341.64     11.84 o
   1   5   1       68.05       75.04      6.11 o
   2   5   1        8.14        4.97      1.86 o
   3   5   1     1192.41     1246.23     26.65 o
   4   5   1      409.49      371.31     13.31 o
   5   5   1       17.77        7.02      2.77 o
   6   5   1       35.95       41.72      4.56 o
   7   5   1      434.09      411.29     15.17 o
   8   5   1        0.00        0.83      2.18 o
   9   5   1       42.67       53.55      7.71 o
  10   5   1      111.58       96.47     14.03 o
  11   5   1       61.68       48.57     10.31 o
  12   5   1        0.19        0.74      4.23 o
  13   5   1        1.64        2.28      5.62 o
  14   5   1        5.31       11.04      7.58 o
 -13   6   1        1.76        4.52      3.69 o
 -12   6   1       16.99        8.89      6.65 o
 -11   6   1       12.18        4.41      2.90 o
 -10   6   1       89.54       88.81     13.16 o
  -9   6   1       13.54        9.98      6.47 o
  -8   6   1      318.97      366.05     20.09 o
  -7   6   1       90.40      109.28     11.92 o
  -6   6   1      162.61      140.48     11.04 o
  -5   6   1       17.39       17.38      3.30 o
  -4   6   1      276.80      276.04     13.19 o
  -3   6   1       27.96       16.89      5.58 o
  -2   6   1      544.06      601.87     20.52 o
  -1   6   1      243.81      278.49     17.22 o
   0   6   1        1.35        4.98      2.75 o
   1   6   1      328.51      363.48     13.45 o
   2   6   1       28.18       29.67      6.09 o
   3   6   1        6.85        6.62      3.62 o
   4   6   1      323.57      316.89     16.46 o
   5   6   1       83.33       85.80      8.76 o
   6   6   1      470.15      456.26     19.98 o
   7   6   1        0.07        8.58      4.14 o
   8   6   1      169.90      180.99     13.05 o
   9   6   1       30.16       33.50      5.64 o
  10   6   1      178.49      214.62     24.76 o
  11   6   1       11.35       15.63      7.90 o
  12   6   1       14.46       15.11      6.83 o
  13   6   1        0.64        3.65      7.34 o
 -12   7   1        0.50        0.24      2.64 o
 -11   7   1       22.42       17.26      6.61 o
 -10   7   1        2.50        0.78      3.03 o
  -9   7   1        8.22        6.90      3.72 o
  -8   7   1      315.75      321.95     20.23 o
  -7   7   1       66.87       77.46     10.10 o
  -6   7   1        7.77        8.01      4.20 o
  -5   7   1      317.80      315.15     14.88 o
  -4   7   1       32.24       30.98      5.38 o
  -3   7   1       34.60       22.75      4.07 o
  -2   7   1       36.36       24.72      4.62 o
  -1   7   1       36.97       36.19      6.61 o
   0   7   1       66.49       63.02      8.78 o
   1   7   1       14.76       10.94      4.07 o
   2   7   1       58.43       67.48      6.95 o
   3   7   1       22.22       30.66      4.44 o
   4   7   1       13.16       16.17      3.50 o
   5   7   1        9.11        6.09      6.07 o
   6   7   1       86.65      111.73     13.25 o
   7   7   1      209.45      221.83     17.24 o
   8   7   1       14.22       13.51      4.96 o
   9   7   1      111.70       90.74     13.96 o
  10   7   1       13.80        3.72      3.23 o
  11   7   1        2.58       -5.16      3.95 o
  12   7   1        7.60        0.33      5.43 o
 -11   8   1       14.43       12.09      1.80 o
 -10   8   1       36.41       33.72      8.56 o
  -9   8   1       12.63       13.29      4.59 o
  -8   8   1        0.36       -0.47      5.51 o
  -7   8   1       46.74       51.65      9.34 o
  -6   8   1        0.03       -6.68      4.45 o
  -5   8   1       49.46       31.24      7.61 o
  -4   8   1       31.46       32.11      5.87 o
  -3   8   1      387.81      396.43     22.09 o
  -2   8   1        9.10        3.79      2.01 o
  -1   8   1        3.61        1.38      2.77 o
   0   8   1       15.89       12.84      2.29 o
   1   8   1      297.48      300.05     20.93 o
   2   8   1       79.66       75.97     10.64 o
   3   8   1       43.59       31.47      5.71 o
   4   8   1      216.25      228.29     16.34 o
   5   8   1      291.53      287.24     18.42 o
   6   8   1        6.40       15.39      5.61 o
   7   8   1       11.57       11.24      4.40 o
   8   8   1        3.77        5.09      3.88 o
   9   8   1       10.63       12.93      5.31 o
  10   8   1        8.13        5.06      4.27 o
  11   8   1       16.34       12.63      6.07 o
 -10   9   1        5.71        0.08      4.14 o
  -9   9   1        1.26        3.59      3.98 o
  -8   9   1        5.47       11.56      7.92 o
  -7   9   1        0.27       -1.09      4.34 o
  -6   9   1        7.37        2.31      5.29 o
  -5   9   1        7.30        8.07      4.30 o
  -4   9   1      146.49      150.06     13.96 o
  -3   9   1      515.19      527.20     27.26 o
  -2   9   1        4.31       11.16      5.25 o
  -1   9   1      812.09      843.50     38.61 o
   0   9   1        2.63        9.29      5.59 o
   1   9   1      726.63      747.12     32.94 o
   2   9   1       33.19       26.76      4.82 o
   3   9   1      116.53      123.09     12.68 o
   4   9   1        0.07       -0.40      3.75 o
   5   9   1       49.71       35.05      8.17 o
   6   9   1       49.01       48.78      9.98 o
   7   9   1       33.18       45.15      9.28 o
   8   9   1        3.60        9.73      5.49 o
   9   9   1        0.11        0.99      4.43 o
  10   9   1       26.19       25.00      8.12 o
  -9  10   1        7.98        5.82      3.89 o
  -8  10   1        4.25       14.99      8.90 o
  -7  10   1        0.16        7.73     11.81 o
  -6  10   1        8.71        5.84      3.94 o
  -5  10   1        0.27       -1.67      3.30 o
  -4  10   1        1.55       -6.59      4.39 o
  -3  10   1        8.56       13.47      5.37 o
  -2  10   1      198.95      219.16     19.15 o
  -1  10   1        0.00       -0.57      3.77 o
   0  10   1        4.20        2.54      4.45 o
   1  10   1        8.84        6.17      2.80 o
   2  10   1      205.22      233.78     19.18 o
   3  10   1       12.28       15.38      6.47 o
   4  10   1      113.98       95.74     14.24 o
   5  10   1       11.15       11.03      6.88 o
   6  10   1       18.00       19.28      6.48 o
   7  10   1        4.70       14.92      7.45 o
   8  10   1       10.89       14.45      5.72 o
  -6  11   1       10.65        5.23      4.01 o
  -5  11   1        3.55        0.33      7.09 o
  -4  11   1        1.82        5.72      4.98 o
  -3  11   1       17.28       13.60      6.32 o
  -2  11   1        3.29       -1.56      5.16 o
  -1  11   1       18.25       19.45      6.96 o
   0  11   1        0.31        6.17      5.26 o
   1  11   1       14.12       10.48      4.04 o
   2  11   1        4.36        5.19      3.85 o
   3  11   1       16.89       20.92      7.21 o
   4  11   1       13.14        8.89      4.84 o
   5  11   1        6.56        2.52      4.82 o
   6  11   1        1.89        2.65      4.29 o
  -3  12   1        0.75        4.20      6.50 o
  -2  12   1        7.15       12.53      7.34 o
  -1  12   1        0.16       -0.81      6.34 o
   0  12   1        4.72        3.52      3.70 o
   1  12   1        0.77        3.61      4.57 o
   2  12   1        1.27       -0.98      5.76 o
 -14   0   2       11.06        9.22      8.70 o
 -12   0   2       54.31       50.84      8.93 o
 -10   0   2      228.90      227.84     11.31 o
  -8   0   2     1305.48     1282.37     43.83 o
  -6   0   2       93.44       69.68      4.88 o
  -4   0   2        0.27        0.30      1.16 o
  -2   0   2     1687.57     1434.42     13.32 o
   2   0   2    37979.24    36315.02    173.91 o
   4   0   2     1648.74     1524.72     26.09 o
   6   0   2      921.25      948.19     26.53 o
   8   0   2       70.80       73.88      7.35 o
  10   0   2       40.25       41.32      6.19 o
  12   0   2        0.26       -1.43      2.78 o
  14   0   2       13.22       19.82     13.44 o
 -15   1   2       26.80       47.38     16.21 o
 -14   1   2        4.52        5.05      5.44 o
 -13   1   2        4.70        7.66      4.01 o
 -12   1   2        0.05        0.28      3.27 o
 -11   1   2      179.89      194.01     10.29 o
 -10   1   2       72.89       71.40      5.02 o
  -9   1   2       26.14       31.53      2.95 o
  -8   1   2        1.32        1.54      0.74 o
  -7   1   2      142.05      163.53      5.84 o
  -6   1   2      619.78      557.38      9.43 o
  -5   1   2      349.02      360.63      6.62 o
  -4   1   2        7.02        6.57      0.94 o
  -3   1   2      586.11      540.16      8.06 o
  -2   1   2    11477.17    10849.01     64.66 o
   1   1   2     2002.78     1909.35     17.00 o
   2   1   2      746.25      708.15     10.21 o
   3   1   2     7089.88     7064.45     36.48 o
   4   1   2      862.34      954.82     14.76 o
   5   1   2       13.46       20.16      2.16 o
   6   1   2      247.59      244.64      9.92 o
   7   1   2      288.49      310.28     12.06 o
   8   1   2       26.27       20.59      3.97 o
   9   1   2        1.01       -0.81      1.05 o
  10   1   2       21.21       21.88      2.82 o
  11   1   2        5.15        3.43      1.34 o
  12   1   2        0.64        0.49      1.81 o
  13   1   2       34.76       38.41      7.37 o
  14   1   2        0.58        2.03      6.93 o
  15   1   2        0.00        1.39      4.07 o
 -15   2   2        7.03        6.34      9.95 o
 -14   2   2        1.38        3.12      4.57 o
 -13   2   2        3.50        2.69      3.15 o
 -12   2   2       92.48       98.55     13.33 o
 -11   2   2       21.82       30.05      4.91 o
 -10   2   2       45.57       40.75      3.86 o
  -9   2   2        2.08        3.00      1.18 o
  -8   2   2      237.34      272.44      9.38 o
  -7   2   2      292.42      272.32     15.27 o
  -6   2   2      123.04      134.11      6.18 o
  -5   2   2        0.38        1.22      1.47 o
  -4   2   2     1302.16     1316.79     18.41 o
  -3   2   2     2325.36     2235.32     27.49 o
  -2   2   2      513.19      553.91      9.22 o
  -1   2   2      919.03      910.45     11.95 o
   0   2   2      284.43      307.19      7.38 o
   1   2   2      161.57      134.02      4.78 o
   2   2   2     3109.14     3148.37     24.22 o
   3   2   2        0.05        1.79      0.77 o
   4   2   2      168.66      198.91      7.32 o
   5   2   2       62.18       70.57      5.19 o
   6   2   2      681.16      696.07     16.95 o
   7   2   2        0.11        2.63      1.60 o
   8   2   2       65.83       70.22      5.68 o
   9   2   2       36.43       38.21      4.38 o
  10   2   2       75.51       77.75      6.38 o
  11   2   2      304.13      358.30     14.14 o
  12   2   2       70.62       78.23      8.88 o
  13   2   2        4.28        1.09      2.43 o
  14   2   2        3.23        4.04      4.23 o
 -15   3   2        3.18        1.69      7.47 o
 -14   3   2        7.30        8.27      2.08 o
 -13   3   2        0.13        1.54      6.29 o
 -12   3   2       46.57       60.53     10.86 o
 -11   3   2       67.97       67.35     11.63 o
 -10   3   2        0.20        3.76      1.90 o
  -9   3   2      455.52      417.54     21.21 o
  -8   3   2       36.22       35.09      4.62 o
  -7   3   2      129.96      121.40      8.53 o
  -6   3   2       34.45       39.69      2.98 o
  -5   3   2        2.97        3.16      2.13 o
  -4   3   2      435.20      387.66      9.51 o
  -3   3   2        3.78        1.51      0.95 o
  -2   3   2      479.57      518.66     10.13 o
  -1   3   2       21.49       18.43      1.69 o
   0   3   2      648.99      726.76     13.59 o
   1   3   2        4.15        5.00      1.27 o
   2   3   2     2430.60     2382.78     23.61 o
   3   3   2       24.80       33.50      3.11 o
   4   3   2     2733.33     2875.61     27.82 o
   5   3   2     1633.70     1650.56     23.31 o
   6   3   2      587.20      591.73     17.19 o
   7   3   2       42.20       39.97      4.73 o
   8   3   2        6.90        3.26      2.09 o
   9   3   2        0.78        3.24      2.35 o
  10   3   2       18.55       10.93      4.17 o
  11   3   2      127.64      149.73     12.35 o
  12   3   2        6.19        1.39      3.01 o
  13   3   2        1.07        0.24      3.16 o
  14   3   2        0.40       -0.48      3.35 o
 -15   4   2       27.27       32.04     10.11 o
 -14   4   2        0.00        0.18      2.79 o
 -13   4   2       61.82       63.45     16.08 o
 -12   4   2       11.75       21.03      7.46 o
 -11   4   2      177.66      192.22     20.27 o
 -10   4   2        2.30        0.96      2.47 o
  -9   4   2        0.81       -2.69      3.76 o
  -8   4   2        5.93        3.76      3.12 o
  -7   4   2      300.10      276.39      9.86 o
  -6   4   2       85.46       92.74      5.29 o
  -5   4   2      171.98      159.33      7.24 o
  -4   4   2      948.72      973.42     13.80 o
  -3   4   2      134.71      140.29      5.68 o
  -2   4   2      912.71     1042.54     17.09 o
  -1   4   2     1013.88     1107.97     20.10 o
   0   4   2       31.58       26.92      3.17 o
   1   4   2      587.88      656.24     17.71 o
   2   4   2       29.91       32.56      3.64 o
   3   4   2      555.14      612.66     17.85 o
   4   4   2      391.84      416.57     15.00 o
   5   4   2      641.33      664.53     18.04 o
   6   4   2      140.45      125.37      8.06 o
   7   4   2        0.12        1.69      2.27 o
   8   4   2      110.65      103.63      9.39 o
   9   4   2        2.10        1.60      3.73 o
  10   4   2       21.76       17.84      2.35 o
  11   4   2        1.71        0.27      3.27 o
  12   4   2       17.16       19.02      5.73 o
  13   4   2       14.13       13.30      7.77 o
  14   4   2        0.57       -0.14      3.03 o
 -14   5   2        1.49        0.25      3.50 o
 -13   5   2       19.16       12.26      6.26 o
 -12   5   2       57.65       54.53     12.31 o
 -11   5   2       13.48       19.65      6.71 o
 -10   5   2      393.89      449.20     32.15 o
  -9   5   2        0.26        2.94      5.90 o
  -8   5   2       46.19       37.95      6.46 o
  -7   5   2        1.56        0.10      2.51 o
  -6   5   2        2.35       -0.47      1.93 o
  -5   5   2       18.00       13.35      1.80 o
  -4   5   2       59.38       44.59      4.12 o
  -3   5   2       39.68       46.58      4.44 o
  -2   5   2       38.47       39.70      4.18 o
  -1   5   2      266.93      289.22     13.50 o
   0   5   2      310.55      345.67     11.90 o
   1   5   2        3.95        3.71      1.52 o
   2   5   2      393.31      406.08     16.15 o
   3   5   2      103.30       94.91      7.36 o
   4   5   2       36.52       21.78      3.44 o
   5   5   2       87.56       86.52      7.56 o
   6   5   2      282.31      316.68     13.83 o
   7   5   2       92.00       84.05      7.02 o
   8   5   2      139.40      146.48     12.69 o
   9   5   2       41.33       43.55      7.69 o
  10   5   2        0.54       -1.41      5.65 o
  11   5   2        1.04       -6.18      4.34 o
  12   5   2        1.60       -2.91      2.78 o
  13   5   2        1.75        0.87      7.80 o
 -13   6   2        0.08        1.01      7.79 o
 -12   6   2        5.25        0.83      3.23 o
 -11   6   2        1.41       -2.92      4.12 o
 -10   6   2       27.18       24.90      5.34 o
  -9   6   2       97.81      103.67     13.14 o
  -8   6   2      379.45      371.60     19.82 o
  -7   6   2       93.64      112.41     11.18 o
  -6   6   2      412.19      371.40     21.66 o
  -5   6   2      259.09      243.28     11.47 o
  -4   6   2      132.33      126.56      8.69 o
  -3   6   2      400.18      378.85     15.81 o
  -2   6   2      421.76      416.71     17.79 o
  -1   6   2        1.01        1.69      2.55 o
   0   6   2      157.43      149.59      8.40 o
   1   6   2       48.83       46.85      5.73 o
   2   6   2       16.05       17.52      2.75 o
   3   6   2       30.41       36.71      5.58 o
   4   6   2       68.63       59.55      6.30 o
   5   6   2      324.82      339.55     18.74 o
   6   6   2       77.26       83.30      9.56 o
   7   6   2       11.21        6.52      4.56 o
   8   6   2       88.80       74.30      9.41 o
   9   6   2       34.48       32.80      5.87 o
  10   6   2       61.09       55.83     12.84 o
  11   6   2      139.76      153.75     21.90 o
  12   6   2       74.02       80.23     15.75 o
  13   6   2       16.47       16.63     10.52 o
 -13   7   2       34.79       47.79     15.92 o
 -12   7   2        0.42       -0.72      4.40 o
 -11   7   2       12.94       15.67      5.74 o
 -10   7   2        0.00       -8.27      5.51 o
  -9   7   2      115.91      123.90     15.15 o
  -8   7   2       73.00       66.56      9.25 o
  -7   7   2        0.01       -1.23      2.72 o
  -6   7   2       28.38       31.90      4.41 o
  -5   7   2      547.13      547.64     19.40 o
  -4   7   2        1.29        5.09      3.29 o
  -3   7   2       22.43       13.26      3.58 o
  -2   7   2       53.78       52.26      8.04 o
  -1   7   2      151.06      163.05     11.72 o
   0   7   2        0.03        0.06      3.00 o
   1   7   2        0.00        0.62      4.24 o
   2   7   2      143.74      131.73      9.64 o
   3   7   2      125.57      143.57     10.68 o
   4   7   2        1.43        1.25      2.95 o
   5   7   2        0.27       -2.36      4.82 o
   6   7   2       76.15       70.45     10.41 o
   7   7   2      106.29      139.06     13.76 o
   8   7   2       27.70       34.51      7.35 o
   9   7   2       56.39       49.07     10.26 o
  10   7   2       45.18       23.56      4.55 o
  11   7   2       25.00       24.77      8.45 o
  12   7   2       15.48       15.17      5.93 o
 -12   8   2        0.41        0.47      4.31 o
 -11   8   2        0.49       -1.99      3.62 o
 -10   8   2       15.24        8.20      4.11 o
  -9   8   2        6.58        5.27      3.85 o
  -8   8   2       93.16       93.63     14.28 o
  -7   8   2        9.17        8.56      4.69 o
  -6   8   2       33.74       22.62      7.18 o
  -5   8   2        6.23       -1.55      3.92 o
  -4   8   2       38.12       40.24      6.91 o
  -3   8   2        5.72        7.62      3.40 o
  -2   8   2       26.23       25.50      6.28 o
  -1   8   2      201.91      201.45     17.34 o
   0   8   2       72.21       81.00     10.63 o
   1   8   2      503.71      495.86     21.02 o
   2   8   2      184.13      196.37     12.17 o
   3   8   2      307.97      304.12     19.56 o
   4   8   2      133.59      131.15     11.66 o
   5   8   2       29.42       18.05      8.25 o
   6   8   2        3.40        3.80      3.35 o
   7   8   2        9.91        8.36      4.34 o
   8   8   2       63.18       72.38     12.51 o
   9   8   2        5.47        2.03      2.87 o
  10   8   2       18.33       10.43      4.24 o
  11   8   2        6.84        4.90      3.92 o
 -10   9   2        0.43        2.23      4.08 o
  -9   9   2        1.06        5.06      3.52 o
  -8   9   2        8.10        7.60      6.51 o
  -7   9   2        0.11        8.13      6.01 o
  -6   9   2      196.66      189.47     18.66 o
  -5   9   2      180.61      153.56     17.10 o
  -4   9   2      219.75      237.05     18.04 o
  -3   9   2      336.83      340.20     22.05 o
  -2   9   2        0.00       -0.64      3.30 o
  -1   9   2      397.58      419.97     26.89 o
   0   9   2        8.67        8.21      4.80 o
   1   9   2       75.05       83.85     12.17 o
   2   9   2        2.02        2.59      3.27 o
   3   9   2       21.53       28.51      5.88 o
   4   9   2      161.80      167.44     15.19 o
   5   9   2        0.45       -1.06      4.74 o
   6   9   2       21.42       18.64      7.46 o
   7   9   2        4.16        3.86      3.07 o
   8   9   2        2.14        6.93      4.67 o
   9   9   2        3.89        2.76      2.29 o
  10   9   2        6.25       10.81      6.13 o
  -9  10   2        1.97       18.94      8.12 o
  -8  10   2        0.00       11.97      6.99 o
  -7  10   2        0.61       10.83      9.36 o
  -6  10   2       11.80       18.65      7.54 o
  -5  10   2        1.11        0.63      2.32 o
  -4  10   2       18.82       14.23      5.08 o
  -3  10   2       49.91       54.24      8.46 o
  -2  10   2       17.50       18.70      5.64 o
  -1  10   2        0.35       -3.14      3.89 o
   0  10   2        9.56        6.34      3.25 o
   1  10   2       17.81       17.94      3.98 o
   2  10   2        9.61       10.20      5.41 o
   3  10   2        5.33        2.69      2.82 o
   4  10   2       18.55       15.14      5.48 o
   5  10   2        6.42        8.08      7.33 o
   6  10   2       57.11       85.07     14.27 o
   7  10   2        0.31       15.07      9.00 o
   8  10   2        0.20        0.37      6.11 o
  -6  11   2        5.86       10.09      4.86 o
  -5  11   2        0.07        2.99      5.05 o
  -4  11   2       17.56       25.38      7.44 o
  -3  11   2        2.16       -1.80      6.21 o
  -2  11   2       15.15       10.90      6.41 o
  -1  11   2        0.01        3.63      3.83 o
   0  11   2       10.76       11.35      5.12 o
   1  11   2       23.47       18.16      5.34 o
   2  11   2        3.66        2.11      2.62 o
   3  11   2       12.57       17.60      6.93 o
   4  11   2        0.00       -4.15      5.88 o
   5  11   2        0.42        0.54      4.85 o
   6  11   2        0.01        4.66      5.49 o
  -2  12   2        0.03        0.82      3.47 o
  -1  12   2       19.85        8.94      6.31 o
   0  12   2        0.04        2.81      6.63 o
   1  12   2       19.20       22.60      8.16 o
   2  12   2        0.04        7.77      5.60 o
 -15   0   3        3.59       12.33     11.43 o
 -13   0   3      107.98      133.76     33.44 o
 -11   0   3       92.34       84.29     10.04 o
  -9   0   3      521.52      496.99     52.35 o
  -7   0   3     1814.47     2059.91     41.65 o
  -5   0   3    10950.25    11527.08    253.42 o
  -3   0   3       83.04       92.70      3.53 o
  -1   0   3      713.17      673.15     16.03 o
   1   0   3     7310.60     6962.10     72.22 o
   3   0   3     1254.42     1223.85     18.60 o
   5   0   3        2.99        3.08      1.05 o
   7   0   3       81.09       89.87      8.98 o
   9   0   3      120.94      112.88     10.22 o
  11   0   3      197.37      220.56     17.01 o
  13   0   3       60.45       57.41     10.12 o
 -15   1   3        2.51        6.67     18.20 o
 -14   1   3       29.56       30.99     12.45 o
 -13   1   3        0.02        1.75      2.49 o
 -12   1   3      199.19      174.67     19.48 o
 -11   1   3      170.57      176.46      9.10 o
 -10   1   3      180.26      187.01      8.97 o
  -9   1   3      314.23      308.53      9.55 o
  -8   1   3      855.10      853.13     15.28 o
  -7   1   3      331.68      389.57      9.27 o
  -6   1   3       64.69       57.72      2.84 o
  -5   1   3      763.45      746.33     12.61 o
  -4   1   3      380.42      372.83      6.24 o
  -3   1   3     6428.58     6160.42     38.12 o
  -2   1   3     4214.20     4187.62     17.22 o
  -1   1   3     6831.66     6912.67     31.35 o
   0   1   3    39222.36    37262.09    241.91 o
   1   1   3     7200.60     6827.20     45.30 o
   2   1   3    10095.41     9420.18     60.18 o
   3   1   3      343.23      295.82      7.92 o
   4   1   3       99.82       93.16      4.95 o
   5   1   3       11.97        9.35      1.83 o
   6   1   3       19.60       20.28      3.12 o
   7   1   3       33.81       32.08      3.46 o
   8   1   3      126.00      130.67      8.12 o
   9   1   3        0.00       -0.21      1.76 o
  10   1   3       24.37       18.29      3.12 o
  11   1   3        1.05       -1.44      1.24 o
  12   1   3       52.72       59.55      6.74 o
  13   1   3       13.92       10.54      3.29 o
  14   1   3        2.10        8.73      7.91 o
 -15   2   3       15.09       26.53     13.94 o
 -14   2   3       27.72       37.79      8.86 o
 -13   2   3       14.73       13.10      4.79 o
 -12   2   3        0.95       -3.00      3.33 o
 -11   2   3        0.17       -1.86      4.04 o
 -10   2   3       21.70       24.93      3.42 o
  -9   2   3        1.59        1.51      0.79 o
  -8   2   3      144.57      121.81     10.44 o
  -7   2   3       94.28      105.35      7.00 o
  -6   2   3       73.83       84.07      5.88 o
  -5   2   3     1004.70     1008.43     20.41 o
  -4   2   3      377.18      351.41      7.24 o
  -3   2   3       56.92       55.27      3.54 o
  -2   2   3       52.50       51.81      4.85 o
  -1   2   3      329.87      317.92      8.74 o
   0   2   3     7671.81     7995.65     69.90 o
   1   2   3       59.66       49.25      3.38 o
   2   2   3      181.20      182.62      6.54 o
   3   2   3     1789.56     1904.02     26.81 o
   4   2   3      527.73      509.31     14.08 o
   5   2   3     2583.87     2722.18     40.62 o
   6   2   3      526.10      516.85     18.59 o
   7   2   3     1547.23     1551.42     30.39 o
   8   2   3      247.88      270.20     15.17 o
   9   2   3      189.51      182.28     11.00 o
  10   2   3      210.02      223.55     12.71 o
  11   2   3      248.59      279.17     13.06 o
  12   2   3      258.90      270.75     15.66 o
  13   2   3        0.48       -0.04      3.48 o
  14   2   3        5.25        3.15      2.94 o
 -15   3   3       12.77       12.09     10.11 o
 -14   3   3        2.59        0.51      4.94 o
 -13   3   3       44.66       43.32     12.85 o
 -12   3   3       62.18       61.33     10.90 o
 -11   3   3       81.57       81.80     12.07 o
 -10   3   3       33.53       36.80      7.61 o
  -9   3   3      715.56      678.81     32.42 o
  -8   3   3       48.28       42.53      5.85 o
  -7   3   3       22.72       22.66      3.31 o
  -6   3   3      349.84      377.17     12.08 o
  -5   3   3     1789.63     1792.04     33.10 o
  -4   3   3       35.18       32.32      2.79 o
  -3   3   3       64.65       66.90      4.11 o
  -2   3   3      541.10      594.17     11.86 o
  -1   3   3      691.86      702.21     12.97 o
   0   3   3      120.38      120.61      5.71 o
   1   3   3       12.40       15.71      1.86 o
   2   3   3     3645.13     3845.11     32.23 o
   3   3   3     2098.48     2197.39     27.47 o
   4   3   3      487.68      497.17     12.78 o
   5   3   3      832.29      874.68     21.02 o
   6   3   3     1294.42     1342.38     28.90 o
   7   3   3      598.19      614.86     23.23 o
   8   3   3       16.90       17.05      2.67 o
   9   3   3       95.92       88.00      8.39 o
  10   3   3        3.17        1.32      1.80 o
  11   3   3       20.98       16.55      3.81 o
  12   3   3      102.29      101.66     13.31 o
  13   3   3        2.50        1.23      3.92 o
  14   3   3       24.82       22.37      7.33 o
 -15   4   3        0.98        2.52      3.80 o
 -14   4   3       36.88       48.83     15.08 o
 -13   4   3       31.59       28.40     11.02 o
 -12   4   3        2.72        4.97      5.05 o
 -11   4   3      224.88      230.76     22.06 o
 -10   4   3      123.68      128.89     15.19 o
  -9   4   3       11.26       -3.32      8.74 o
  -8   4   3      105.49       97.13      9.29 o
  -7   4   3       47.13       45.69      3.85 o
  -6   4   3        5.92        3.30      2.70 o
  -5   4   3      348.14      379.83     12.18 o
  -4   4   3     1126.22     1212.87     20.56 o
  -3   4   3      699.94      776.06     18.86 o
  -2   4   3     1541.88     1679.75     30.38 o
  -1   4   3      131.36      172.09      9.82 o
   0   4   3      406.44      413.78     15.93 o
   1   4   3      183.97      214.42      9.89 o
   2   4   3      689.02      765.71     18.71 o
   3   4   3       42.69       61.91      5.77 o
   4   4   3       51.19       41.10      4.79 o
   5   4   3      152.20      155.22      9.21 o
   6   4   3      240.15      261.71     13.69 o
   7   4   3        4.16        3.43      3.41 o
   8   4   3      276.17      286.90     19.66 o
   9   4   3      454.66      480.83     26.29 o
  10   4   3       13.80       10.44      1.64 o
  11   4   3        3.61        2.30      3.41 o
  12   4   3       19.31       25.11      7.94 o
  13   4   3        7.72        4.23      4.98 o
  14   4   3        7.79        6.65      4.04 o
 -14   5   3        0.00       -3.89      5.60 o
 -13   5   3        4.14        3.14      3.00 o
 -12   5   3      173.26      208.00     22.89 o
 -11   5   3       19.00       31.68      9.05 o
 -10   5   3      513.48      587.00     36.18 o
  -9   5   3      528.84      560.44     29.71 o
  -8   5   3      421.47      438.43     19.04 o
  -7   5   3      638.84      641.32     16.84 o
  -6   5   3      414.29      440.41     13.75 o
  -5   5   3        0.79        1.47      1.57 o
  -4   5   3       65.79       78.74      6.33 o
  -3   5   3        0.09       -0.80      2.23 o
  -2   5   3      633.46      682.07     21.56 o
  -1   5   3      720.77      664.01     35.17 o
   0   5   3      511.77      562.85     19.33 o
   1   5   3      420.52      426.09     16.61 o
   2   5   3      131.15      129.74      9.27 o
   3   5   3        0.74        0.02      2.15 o
   4   5   3       51.47       56.01      6.64 o
   5   5   3       16.75        9.49      3.90 o
   6   5   3       44.82       33.14      4.70 o
   7   5   3      136.41      128.25     11.34 o
   8   5   3       31.49       14.68      5.03 o
   9   5   3       99.43      107.64     12.74 o
  10   5   3       91.87       99.31     12.52 o
  11   5   3       28.55       19.71      6.52 o
  12   5   3       18.05       21.19      7.17 o
  13   5   3        0.03       -2.54      5.84 o
 -13   6   3       21.34       24.93     10.10 o
 -12   6   3        2.44       -0.67      4.24 o
 -11   6   3        5.29        1.51      5.15 o
 -10   6   3        4.54       -9.33      6.37 o
  -9   6   3       28.42       12.63      2.39 o
  -8   6   3        0.34        0.55      1.79 o
  -7   6   3       13.77        4.25      1.25 o
  -6   6   3      428.24      410.35     14.56 o
  -5   6   3       12.30        7.23      3.18 o
  -4   6   3      303.58      291.00     15.63 o
  -3   6   3      106.21      107.21      8.26 o
  -2   6   3      316.77      299.25     15.52 o
  -1   6   3        2.83       -0.09      3.80 o
   0   6   3       30.17       16.91      4.25 o
   1   6   3       44.92       38.43      5.03 o
   2   6   3       44.43       32.95      7.37 o
   3   6   3      393.54      374.13     17.21 o
   4   6   3        0.59        4.63      3.59 o
   5   6   3       89.70       80.54      9.30 o
   6   6   3      227.21      250.18     15.36 o
   7   6   3      120.94      118.56     10.64 o
   8   6   3      250.67      272.53     18.97 o
   9   6   3       10.31        4.77      2.76 o
  10   6   3       78.94       90.72     16.16 o
  11   6   3        7.89        8.20      5.45 o
  12   6   3        4.09       10.59      6.31 o
 -13   7   3        0.70        3.97      7.02 o
 -12   7   3       20.53       15.23      7.92 o
 -11   7   3       22.80       15.70      5.93 o
 -10   7   3        4.62        1.87      3.68 o
  -9   7   3        3.88        1.06      3.63 o
  -8   7   3       58.35       50.90      7.96 o
  -7   7   3       68.46       83.42      9.96 o
  -6   7   3       22.16       22.78      4.66 o
  -5   7   3      276.77      284.03     16.47 o
  -4   7   3        9.81       14.12      4.24 o
  -3   7   3        3.64        1.30      1.46 o
  -2   7   3      250.92      277.75     16.01 o
  -1   7   3       38.95       30.67      5.16 o
   0   7   3        5.92        6.38      5.31 o
   1   7   3       35.27       27.74      4.79 o
   2   7   3       16.92       14.60      3.05 o
   3   7   3       22.22       22.32      4.97 o
   4   7   3       25.38       21.93      5.29 o
   5   7   3       49.72       55.53     10.01 o
   6   7   3       34.93       43.89      7.33 o
   7   7   3       45.44       50.38      7.66 o
   8   7   3      153.01      191.58     14.88 o
   9   7   3      182.58      197.47     17.91 o
  10   7   3       40.32       35.20     10.72 o
  11   7   3        5.17        2.23      4.99 o
  12   7   3       13.74       11.26      5.81 o
 -12   8   3        0.01       -1.19      8.32 o
 -11   8   3        4.14       -5.32      4.22 o
 -10   8   3        0.27        2.24      2.73 o
  -9   8   3       25.02       21.52      7.12 o
  -8   8   3      105.65      115.56     15.23 o
  -7   8   3       56.82       59.62     10.09 o
  -6   8   3        7.17        3.57      4.70 o
  -5   8   3       62.52       56.83      7.87 o
  -4   8   3      153.99      179.37     15.01 o
  -3   8   3      330.83      352.43     20.99 o
  -2   8   3       48.66       50.64      8.64 o
  -1   8   3      181.41      162.37     12.29 o
   0   8   3      106.43      104.56     10.10 o
   1   8   3      270.72      241.79     14.58 o
   2   8   3      420.53      415.25     18.59 o
   3   8   3      234.00      226.21     14.12 o
   4   8   3      548.43      548.61     26.08 o
   5   8   3       24.26       15.05      5.95 o
   6   8   3        4.33        3.59      4.28 o
   7   8   3        6.35        1.55      3.66 o
   8   8   3       10.17       11.45      3.22 o
   9   8   3        4.02        4.99      4.29 o
  10   8   3        1.77       -1.99      3.60 o
  11   8   3        0.17       -2.22      3.26 o
 -10   9   3        2.24       -4.42      4.43 o
  -9   9   3        0.26        0.33      4.83 o
  -8   9   3        0.02       -1.20      6.93 o
  -7   9   3       19.66       18.50      6.72 o
  -6   9   3       31.90       28.90      8.70 o
  -5   9   3        5.61        7.22      6.32 o
  -4   9   3       40.10       36.03      8.68 o
  -3   9   3       38.74       39.69      7.68 o
  -2   9   3       51.71       51.85      9.69 o
  -1   9   3        1.80        2.84      6.00 o
   0   9   3      126.23      135.09     15.58 o
   1   9   3      184.06      207.93     17.77 o
   2   9   3      163.85      188.65     16.74 o
   3   9   3        0.28        1.29      4.22 o
   4   9   3       10.12        7.61      4.06 o
   5   9   3        8.25       10.27      9.45 o
   6   9   3       10.77        9.40      4.59 o
   7   9   3        0.65        3.46      3.62 o
   8   9   3        3.02        5.12      4.17 o
   9   9   3       10.54        7.40      5.48 o
  -9  10   3        1.14        1.95      6.55 o
  -8  10   3        7.88       16.88      7.28 o
  -7  10   3       29.12       26.73     11.54 o
  -6  10   3       22.20       11.71      6.86 o
  -5  10   3        3.97       -0.85      6.19 o
  -4  10   3        0.02        3.49      5.86 o
  -3  10   3       37.65       39.46      8.90 o
  -2  10   3       28.49       32.62      8.43 o
  -1  10   3       14.19       14.00      4.31 o
   0  10   3       51.55       45.84      9.32 o
   1  10   3        1.70       -0.97      4.77 o
   2  10   3       88.58       96.25     12.91 o
   3  10   3        4.87       11.31      5.21 o
   4  10   3       48.75       41.65      9.97 o
   5  10   3       54.43       46.26     15.14 o
   6  10   3        0.14       16.66      7.54 o
   7  10   3       13.63       31.90     11.86 o
   8  10   3        0.26        6.51      7.26 o
  -6  11   3        0.38       -0.31      7.91 o
  -5  11   3        2.98        4.58      3.69 o
  -4  11   3        0.04        2.06      3.99 o
  -3  11   3       46.12       55.42     11.93 o
  -2  11   3        2.62        6.44      5.40 o
  -1  11   3        4.81        2.21      3.07 o
   0  11   3        4.91        6.97      3.72 o
   1  11   3       26.30       28.10      7.57 o
   2  11   3        0.47        0.85      3.51 o
   3  11   3        7.28        4.39      4.05 o
   4  11   3       11.93       13.99      8.44 o
   5  11   3        3.40        5.22      6.27 o
  -2  12   3        0.76       -2.13      3.39 o
  -1  12   3       11.27        8.05      7.62 o
   0  12   3       19.93       27.47      9.45 o
   1  12   3        5.35       -0.61      6.89 o
 -16   0   4       11.64       14.12     13.11 o
 -14   0   4       13.14       15.05     13.79 o
 -12   0   4      244.49      276.48     34.21 o
 -10   0   4      737.64      774.47     41.02 o
  -8   0   4      214.08      188.90      8.58 o
  -6   0   4     1022.19     1044.80     16.68 o
  -4   0   4     2760.28     2610.62     33.60 o
  -2   0   4      580.10      517.51     11.15 o
   0   0   4     1764.99     1637.60     26.09 o
   2   0   4      275.21      284.09      9.01 o
   4   0   4        2.79        3.08      0.82 o
   6   0   4      106.42       81.68      8.33 o
   8   0   4      111.31      115.30     11.31 o
  10   0   4        3.23       -0.95      2.59 o
  12   0   4        1.76        0.48      2.88 o
  14   0   4       13.59       24.59     18.09 o
 -15   1   4        0.01        6.36      7.95 o
 -14   1   4       18.26       12.59      8.09 o
 -13   1   4       28.12       27.37      7.58 o
 -12   1   4       50.92       47.36      9.85 o
 -11   1   4      160.11      138.49      7.67 o
 -10   1   4       16.91       21.34      2.53 o
  -9   1   4       19.27       19.59      1.97 o
  -8   1   4      457.34      410.48     15.77 o
  -7   1   4       26.21       20.32      1.58 o
  -6   1   4      279.42      262.85      6.58 o
  -5   1   4       83.51       64.80      2.60 o
  -4   1   4      494.63      472.46      7.05 o
  -3   1   4     1459.27     1361.69     14.75 o
  -2   1   4     1894.08     1766.06     12.06 o
  -1   1   4     3891.92     3862.08     26.08 o
   0   1   4    19307.42    19083.71    110.73 o
   1   1   4     6797.96     6620.68     56.72 o
   2   1   4     5565.27     5139.40     44.15 o
   3   1   4      382.11      349.34      9.17 o
   4   1   4        0.61        2.04      2.00 o
   5   1   4        7.71        4.14      2.14 o
   6   1   4      498.58      520.69     17.54 o
   7   1   4      199.86      226.03     12.20 o
   8   1   4      282.89      292.30     13.50 o
   9   1   4       20.47       18.59      2.64 o
  10   1   4      183.42      215.59     12.05 o
  11   1   4       22.16       21.56      3.69 o
  12   1   4        2.06        2.84      1.73 o
  13   1   4        7.92       13.38      5.20 o
  14   1   4        0.22        3.39      6.80 o
 -15   2   4        0.30        1.08      7.77 o
 -14   2   4       30.29       46.27     21.16 o
 -13   2   4        5.40        1.25      2.22 o
 -12   2   4        1.52       -1.57      3.42 o
 -11   2   4      123.91      136.21     12.51 o
 -10   2   4        2.82        0.36      2.32 o
  -9   2   4       32.84       32.98      3.44 o
  -8   2   4      104.35       88.82      6.59 o
  -7   2   4        5.18        4.22      1.32 o
  -6   2   4        5.94        6.79      1.37 o
  -5   2   4     1405.90     1429.33     18.16 o
  -4   2   4      148.21      154.21      4.60 o
  -3   2   4      557.58      566.42      8.75 o
  -2   2   4       25.28       30.52      2.79 o
  -1   2   4       55.24       40.02      3.18 o
   0   2   4       19.32       18.58      2.05 o
   1   2   4        5.65        6.44      1.22 o
   2   2   4     2492.41     2637.51     36.58 o
   3   2   4      468.60      565.56     12.93 o
   4   2   4        0.04        0.04      1.76 o
   5   2   4     2596.20     2691.44     56.30 o
   6   2   4       10.26       12.04      3.74 o
   7   2   4        1.72        6.37      2.93 o
   8   2   4      105.77       96.63      8.73 o
   9   2   4      178.90      172.08     12.08 o
  10   2   4      413.28      459.54     17.83 o
  11   2   4       52.10       64.39      7.41 o
  12   2   4        3.32        7.56      3.40 o
  13   2   4       58.79       72.90     12.52 o
  14   2   4        6.63        3.51      4.09 o
 -15   3   4        0.50       -0.54      5.62 o
 -14   3   4        3.29        3.73      3.42 o
 -13   3   4        0.03       -0.29      3.77 o
 -12   3   4        3.96        5.87      2.95 o
 -11   3   4      127.48      143.21     15.62 o
 -10   3   4       99.95      105.84     13.13 o
  -9   3   4      422.92      372.42     14.10 o
  -8   3   4       16.41       16.73      2.89 o
  -7   3   4        0.38        3.47      1.14 o
  -6   3   4      168.25      175.61      7.63 o
  -5   3   4      682.80      711.63     25.22 o
  -4   3   4      628.20      603.02     12.62 o
  -3   3   4        3.66        1.48      1.18 o
  -2   3   4      706.97      700.79     15.15 o
  -1   3   4     1403.66     1473.20     24.28 o
   0   3   4      191.63      175.83      7.80 o
   1   3   4      220.94      211.98      9.10 o
   2   3   4        5.60        5.91      2.72 o
   3   3   4       34.11       30.85      4.62 o
   4   3   4        8.83        2.83      1.79 o
   5   3   4      238.23      255.56     14.33 o
   6   3   4      661.99      631.07     26.33 o
   7   3   4      563.49      556.66     25.98 o
   8   3   4      126.14      128.59     10.21 o
   9   3   4      178.12      181.55     12.61 o
  10   3   4       32.06       26.52      2.98 o
  11   3   4       73.12       78.56      8.06 o
  12   3   4       39.35       36.44      5.95 o
  13   3   4       31.52       35.38      8.30 o
  14   3   4       10.94       15.29      5.95 o
 -15   4   4        2.31        5.02      4.76 o
 -14   4   4        5.22        3.15      3.26 o
 -13   4   4        7.68        6.19      4.87 o
 -12   4   4       47.76       58.17     11.25 o
 -11   4   4      420.76      456.53     30.29 o
 -10   4   4      157.73      172.08     17.65 o
  -9   4   4      486.68      487.83     29.19 o
  -8   4   4      139.61      145.58      8.56 o
  -7   4   4      232.42      251.02     11.25 o
  -6   4   4       77.08       80.29      5.18 o
  -5   4   4      282.17      311.36     10.87 o
  -4   4   4     1282.79     1337.87     22.83 o
  -3   4   4     2269.23     2530.97     34.88 o
  -2   4   4     1946.31     2215.75     36.11 o
  -1   4   4     1147.44     1249.24     25.27 o
   0   4   4       90.85       75.59      7.07 o
   1   4   4        1.09        2.88      1.76 o
   2   4   4      765.22      822.74     22.36 o
   3   4   4        0.08       -1.91      1.27 o
   4   4   4      363.76      341.58     15.10 o
   5   4   4        9.67        5.63      1.44 o
   6   4   4       11.38        9.24      1.96 o
   7   4   4        3.80        2.57      1.70 o
   8   4   4        3.08        5.78      3.19 o
   9   4   4      231.30      258.61     17.87 o
  10   4   4       24.87       33.45      5.51 o
  11   4   4       54.15       50.04      7.71 o
  12   4   4        0.58       -1.04      3.88 o
  13   4   4        0.01       -4.62      4.55 o
 -14   5   4        0.23        0.10      7.75 o
 -13   5   4        0.06        1.33      4.30 o
 -12   5   4        0.28       -0.44      2.65 o
 -11   5   4       47.44       55.61     11.04 o
 -10   5   4      307.93      324.15     26.48 o
  -9   5   4        0.07        0.90      2.54 o
  -8   5   4      168.40      143.94     10.77 o
  -7   5   4      622.28      666.47     16.79 o
  -6   5   4       58.94       69.53      7.83 o
  -5   5   4      129.97      123.53      7.06 o
  -4   5   4      943.98     1037.33     24.38 o
  -3   5   4      239.28      267.04     12.77 o
  -2   5   4        0.38        1.64      2.67 o
  -1   5   4      277.01      305.37     14.67 o
   0   5   4      385.07      374.19     15.41 o
   1   5   4        0.04        3.95      2.74 o
   2   5   4      292.70      332.73     15.16 o
   3   5   4      482.39      483.49     20.83 o
   4   5   4      155.63      183.74     13.03 o
   5   5   4        4.63        5.93      2.10 o
   6   5   4      385.22      398.38     21.00 o
   7   5   4       15.19       22.79      5.66 o
   8   5   4        3.45       -4.27      4.85 o
   9   5   4       37.04       25.02      6.34 o
  10   5   4        6.03        2.36      5.14 o
  11   5   4        5.52        5.01      6.14 o
  12   5   4        0.09        1.79      4.63 o
  13   5   4        8.33        6.18      3.57 o
 -13   6   4        0.25        0.46      4.87 o
 -12   6   4        0.36       -1.71      3.72 o
 -11   6   4        0.02       -5.36      5.46 o
 -10   6   4       29.99       17.68      3.45 o
  -9   6   4        9.81        3.60      1.89 o
  -8   6   4      108.88      110.77     10.42 o
  -7   6   4       33.77       29.59      4.90 o
  -6   6   4        0.33        0.93      2.52 o
  -5   6   4        1.95        1.50      1.39 o
  -4   6   4        2.53        0.97      3.96 o
  -3   6   4      632.82      616.02     20.93 o
  -2   6   4      360.48      349.12     16.87 o
  -1   6   4      270.19      247.59     13.04 o
   0   6   4      159.94      165.63     12.92 o
   1   6   4      190.62      196.77     13.71 o
   2   6   4        0.40        0.61      2.81 o
   3   6   4      341.93      345.84     18.90 o
   4   6   4       35.66       32.74      5.77 o
   5   6   4       20.19       16.55      5.48 o
   6   6   4        0.06        7.62      4.10 o
   7   6   4      388.46      397.69     22.89 o
   8   6   4        3.93        4.55      3.23 o
   9   6   4       33.91       31.07      7.11 o
  10   6   4       43.96       44.68     10.98 o
  11   6   4        0.07       -1.20      8.48 o
  12   6   4       15.41       26.77      9.37 o
 -13   7   4        7.45        5.83      2.92 o
 -12   7   4        0.09        4.10      2.60 o
 -11   7   4        7.43        3.17      3.93 o
 -10   7   4        0.11       -0.54      4.72 o
  -9   7   4       35.52       28.65      6.58 o
  -8   7   4       37.74       41.77      8.85 o
  -7   7   4      325.38      337.90     20.21 o
  -6   7   4        0.41        4.05      2.92 o
  -5   7   4       14.51        8.35      2.44 o
  -4   7   4        9.20        8.25      2.04 o
  -3   7   4      425.92      446.85     19.61 o
  -2   7   4       70.93       73.57      8.31 o
  -1   7   4       70.48       57.56      6.64 o
   0   7   4       64.94       44.88      8.30 o
   1   7   4        6.03        7.16      3.00 o
   2   7   4      258.78      285.58     17.99 o
   3   7   4       95.23       68.82      9.05 o
   4   7   4       61.54       48.49      7.89 o
   5   7   4      103.81      110.86     11.90 o
   6   7   4      275.21      298.44     19.80 o
   7   7   4        1.88        1.55      2.54 o
   8   7   4      160.99      163.86     16.43 o
   9   7   4        7.97       13.23      4.57 o
  10   7   4       26.69       41.93     12.10 o
  11   7   4        8.13       16.02      6.61 o
 -12   8   4        0.17       -2.10      4.06 o
 -11   8   4        0.34       -5.35      5.95 o
 -10   8   4       11.11        5.04      3.36 o
  -9   8   4        0.28       -0.82      3.32 o
  -8   8   4       68.83       68.97     11.84 o
  -7   8   4        0.22       -3.98      2.82 o
  -6   8   4       22.61       19.74      6.98 o
  -5   8   4        8.53        7.48      3.96 o
  -4   8   4       37.47       42.98      6.91 o
  -3   8   4       61.16       61.41      9.31 o
  -2   8   4       13.15       11.89      4.44 o
  -1   8   4      538.32      521.02     23.68 o
   0   8   4      251.36      229.27     14.86 o
   1   8   4      100.74       82.53      8.31 o
   2   8   4      448.54      430.19     20.02 o
   3   8   4      109.38       97.72      9.38 o
   4   8   4      127.35       89.37     11.97 o
   5   8   4       69.45       74.49     11.73 o
   6   8   4       56.45       53.85     10.16 o
   7   8   4       32.99       25.64      6.33 o
   8   8   4        5.40        6.49      4.61 o
   9   8   4       15.00       16.86      3.91 o
  10   8   4       29.82       19.35      5.49 o
 -10   9   4        0.01       -0.13      6.76 o
  -9   9   4        2.79        0.03      4.15 o
  -8   9   4        7.38        3.36      8.79 o
  -7   9   4        7.52        9.42      5.55 o
  -6   9   4       12.66       11.00      2.94 o
  -5   9   4       19.41       20.47      7.76 o
  -4   9   4      269.50      279.16     19.78 o
  -3   9   4      217.56      211.83     17.57 o
  -2   9   4      153.31      172.03     15.99 o
  -1   9   4      635.92      668.03     28.52 o
   0   9   4        2.45        4.18      3.85 o
   1   9   4        5.83        7.20      5.80 o
   2   9   4      203.80      194.46     16.86 o
   3   9   4        2.14        4.82      4.94 o
   4   9   4       69.93       66.68     13.09 o
   5   9   4        3.45        2.64      3.16 o
   6   9   4        0.48        0.15      5.50 o
   7   9   4        1.86        5.94      4.00 o
   8   9   4        0.95        4.50      5.60 o
   9   9   4        8.94        3.81      5.04 o
  -9  10   4        0.02        2.07      4.85 o
  -8  10   4        0.74        9.45      7.69 o
  -7  10   4        0.12       -4.11      6.18 o
  -6  10   4        2.73       -2.61      3.30 o
  -5  10   4       39.62       34.22      9.45 o
  -4  10   4        7.11        9.99      5.45 o
  -3  10   4      142.11      169.14     16.75 o
  -2  10   4       47.68       45.82     10.09 o
  -1  10   4      239.12      252.35     23.04 o
   0  10   4       84.63       85.24     13.55 o
   1  10   4      128.19      154.07     16.21 o
   2  10   4        1.80        2.00      4.80 o
   3  10   4       26.23       27.40      5.48 o
   4  10   4        2.02        4.26      6.41 o
   5  10   4        2.25        6.81      6.21 o
   6  10   4        8.15        7.69      4.48 o
   7  10   4        3.04       16.09      6.99 o
  -6  11   4        1.82       10.89      6.02 o
  -5  11   4        0.28       -3.07      3.09 o
  -4  11   4        2.62        9.53      2.68 o
  -3  11   4       29.26       35.21      9.77 o
  -2  11   4        0.57        3.72      7.26 o
  -1  11   4       36.85       29.96      7.75 o
   0  11   4        8.80       10.77      5.59 o
   1  11   4        0.00        0.11      5.39 o
   2  11   4       13.62       18.59      7.60 o
   3  11   4        7.01        8.83      6.07 o
   4  11   4       18.42       29.39     11.81 o
   5  11   4        4.86        8.47      6.17 o
 -15   0   5       21.00       35.12     18.47 o
 -13   0   5        0.07        1.64      1.88 o
 -11   0   5      235.82      246.16     24.23 o
  -9   0   5       29.45       20.88      3.36 o
  -7   0   5      885.94     1013.67     19.68 o
  -5   0   5      911.18      860.35     17.96 o
  -3   0   5     3433.15     3298.97     24.90 o
  -1   0   5     5140.37     4878.49     54.16 o
   1   0   5     1482.62     1340.52     22.00 o
   3   0   5      538.65      461.02     14.65 o
   5   0   5      456.13      448.14     19.20 o
   7   0   5        0.24        0.30      2.78 o
   9   0   5       20.66       20.93      4.90 o
  11   0   5        9.00       11.33      3.65 o
  13   0   5       19.96       18.44      6.19 o
 -15   1   5        0.59        0.25      8.88 o
 -14   1   5        6.40        7.62      3.09 o
 -13   1   5      112.85      133.55     17.66 o
 -12   1   5       82.12       91.27     13.90 o
 -11   1   5        0.13       -1.71      2.84 o
 -10   1   5      224.73      211.71     11.17 o
  -9   1   5       29.01       30.97      2.52 o
  -8   1   5      385.32      373.44      9.86 o
  -7   1   5        0.06        0.87      0.52 o
  -6   1   5        0.86        2.57      1.01 o
  -5   1   5      125.99      141.13      4.17 o
  -4   1   5      110.27      113.93      3.18 o
  -3   1   5      223.26      238.14      4.89 o
  -2   1   5      422.64      428.96      7.50 o
  -1   1   5     4223.21     4309.76     33.21 o
   0   1   5    12108.08    11636.41    166.91 o
   1   1   5     9675.05     9122.79     97.53 o
   2   1   5      440.79      454.79     10.52 o
   3   1   5      512.85      526.52     13.03 o
   4   1   5        0.33        1.09      1.70 o
   5   1   5       34.65       41.18      4.73 o
   6   1   5      110.61      134.15      9.35 o
   7   1   5        0.36       -1.13      2.08 o
   8   1   5       47.41       42.82      5.11 o
   9   1   5       54.40       52.66      5.91 o
  10   1   5      220.12      229.66     12.99 o
  11   1   5       51.04       71.09      7.50 o
  12   1   5       70.61       81.75      8.64 o
  13   1   5        5.14        8.60      3.57 o
  14   1   5        3.65       -0.89      6.96 o
 -15   2   5        0.67       -2.06      2.83 o
 -14   2   5       25.73       35.37     12.73 o
 -13   2   5       10.57        9.98      5.07 o
 -12   2   5        3.56        0.08      3.16 o
 -11   2   5      117.50      119.18     11.77 o
 -10   2   5        1.45        2.18      2.39 o
  -9   2   5       70.30       70.25      5.96 o
  -8   2   5        2.16        2.76      1.33 o
  -7   2   5      147.59      145.41      9.79 o
  -6   2   5        2.86        5.28      1.12 o
  -5   2   5      256.97      271.34      6.97 o
  -4   2   5      219.30      211.02      5.88 o
  -3   2   5     1048.46     1085.05     12.54 o
  -2   2   5      138.02      139.85      5.62 o
  -1   2   5      535.20      554.07     12.11 o
   0   2   5     1279.59     1324.25     25.94 o
   1   2   5      487.72      530.33     12.28 o
   2   2   5       18.89       14.56      2.49 o
   3   2   5      123.38      117.69      7.50 o
   4   2   5        2.40        2.81      1.12 o
   5   2   5      179.07      194.76     14.04 o
   6   2   5       53.55       50.37      6.59 o
   7   2   5      307.33      347.30     18.04 o
   8   2   5       24.69       27.08      4.38 o
   9   2   5       76.34       79.50      8.52 o
  10   2   5        6.68        9.29      3.11 o
  11   2   5       31.83       36.68      5.48 o
  12   2   5      105.57      121.90     11.21 o
  13   2   5       26.70       27.93      7.21 o
  14   2   5       18.06        7.26      3.70 o
 -15   3   5       30.83       51.29     16.44 o
 -14   3   5       13.76       14.68      9.11 o
 -13   3   5       22.28       13.26      7.11 o
 -12   3   5        5.27        4.92      4.30 o
 -11   3   5       58.21       61.18     10.00 o
 -10   3   5        5.20        1.36      1.86 o
  -9   3   5       12.85        8.15      1.93 o
  -8   3   5       27.51       22.74      3.44 o
  -7   3   5      323.09      294.63     12.46 o
  -6   3   5      731.25      770.79     15.95 o
  -5   3   5      101.30      107.80      5.20 o
  -4   3   5      168.20      149.57      6.62 o
  -3   3   5      320.54      342.30     11.27 o
  -2   3   5      820.55      879.39     20.80 o
  -1   3   5       35.33       35.45      4.83 o
   0   3   5     1349.87     1273.69     27.71 o
   1   3   5       29.51       32.02      4.84 o
   2   3   5      491.89      508.17     20.31 o
   3   3   5      712.56      743.29     29.83 o
   4   3   5      635.17      656.63     25.32 o
   5   3   5       88.14       85.54      9.19 o
   6   3   5      355.92      367.27     20.94 o
   7   3   5       19.65       12.71      3.14 o
   8   3   5        7.47        3.40      1.55 o
   9   3   5      164.41      162.82     11.43 o
  10   3   5       50.76       55.69      6.79 o
  11   3   5        0.65       -1.82      2.11 o
  12   3   5        0.49       -0.11      2.18 o
  13   3   5        0.15       -0.66      3.10 o
 -15   4   5        1.83       11.72      5.52 o
 -14   4   5        0.77       -0.14      2.18 o
 -13   4   5        6.79        6.86      4.92 o
 -12   4   5       74.50       75.14     12.54 o
 -11   4   5      165.73      172.39     18.32 o
 -10   4   5       53.31       36.68      7.73 o
  -9   4   5      950.97      985.01     41.05 o
  -8   4   5      367.35      364.85     12.71 o
  -7   4   5       52.80       43.87      4.53 o
  -6   4   5      793.00      788.34     19.87 o
  -5   4   5        0.27       -0.33      1.52 o
  -4   4   5        2.81       -0.70      2.64 o
  -3   4   5     1329.63     1335.53     21.57 o
  -2   4   5       70.85       73.87      6.38 o
  -1   4   5      438.25      472.17     17.90 o
   0   4   5      136.78      186.28     12.80 o
   1   4   5      269.33      309.42     13.74 o
   2   4   5        1.33        0.36      1.85 o
   3   4   5        4.79        5.05      2.29 o
   4   4   5       60.68       65.31      7.44 o
   5   4   5      189.48      204.02     12.84 o
   6   4   5       35.90       45.31      5.65 o
   7   4   5        5.52        4.85      2.44 o
   8   4   5       35.39       39.64      6.72 o
   9   4   5        0.87        2.01      1.97 o
  10   4   5        0.06       -0.90      2.14 o
  11   4   5        1.14       -0.49      1.71 o
  12   4   5        0.06       -2.72      3.47 o
  13   4   5        0.41       -0.33      3.89 o
 -14   5   5        0.23       -2.30      3.62 o
 -13   5   5        0.97       -2.10      4.91 o
 -12   5   5        0.33       -0.67      2.76 o
 -11   5   5       26.46       19.55      4.68 o
 -10   5   5      275.49      257.55     23.41 o
  -9   5   5      187.51      188.37     16.83 o
  -8   5   5      945.86      937.10     27.69 o
  -7   5   5      160.15      154.45      8.74 o
  -6   5   5     1427.90     1434.89     27.31 o
  -5   5   5       29.33       23.69      3.06 o
  -4   5   5      132.42      134.99      8.87 o
  -3   5   5       14.28       10.31      4.82 o
  -2   5   5        1.99        3.49      1.94 o
  -1   5   5       25.01       20.78      4.31 o
   0   5   5      158.31      164.63     11.79 o
   1   5   5      300.26      310.04     15.03 o
   2   5   5        0.06       -1.44      1.58 o
   3   5   5       60.53       47.06      9.55 o
   4   5   5        0.49        2.56      2.56 o
   5   5   5       50.78       52.76      6.80 o
   6   5   5        6.70        7.66      4.83 o
   7   5   5        2.70        2.10      4.17 o
   8   5   5      113.33      109.80     13.72 o
   9   5   5        4.00        7.15      2.82 o
  10   5   5        5.06        0.40      5.95 o
  11   5   5       12.07       12.54      5.37 o
  12   5   5       18.59       17.20      5.18 o
 -13   6   5        9.50        9.83      6.63 o
 -12   6   5       20.25       24.89      7.30 o
 -11   6   5        0.05       -2.17      4.03 o
 -10   6   5        8.00        4.65      2.50 o
  -9   6   5       43.50       29.74      5.72 o
  -8   6   5      218.03      217.43     14.82 o
  -7   6   5        6.89       10.59      3.63 o
  -6   6   5       61.84       69.23      6.79 o
  -5   6   5        2.41       -1.36      2.91 o
  -4   6   5       56.47       59.35      6.45 o
  -3   6   5        4.12        2.77      3.16 o
  -2   6   5       17.56       13.70      4.01 o
  -1   6   5      300.13      305.66     16.38 o
   0   6   5       17.34       22.47      4.81 o
   1   6   5       50.58       52.49      6.94 o
   2   6   5       81.17       72.52      7.87 o
   3   6   5       42.15       36.48      6.56 o
   4   6   5       47.15       54.67      8.74 o
   5   6   5       55.72       75.66      9.67 o
   6   6   5      102.79      110.01     10.68 o
   7   6   5        3.20        0.07      3.33 o
   8   6   5       65.47       59.85      8.59 o
   9   6   5       59.54       40.57      7.14 o
  10   6   5       17.69       13.07      3.43 o
  11   6   5        0.19       -7.16      6.68 o
  12   6   5        4.42        1.40      5.87 o
 -13   7   5        2.41       -0.44      3.70 o
 -12   7   5        5.72        4.08      5.54 o
 -11   7   5        0.66       -0.59      3.11 o
 -10   7   5        0.03       -1.78      5.53 o
  -9   7   5        0.89       -1.53      3.81 o
  -8   7   5       72.24       82.05     12.27 o
  -7   7   5       15.73       23.26      6.14 o
  -6   7   5        9.80       10.34      5.65 o
  -5   7   5       10.04       10.89      3.75 o
  -4   7   5        3.48        2.43      3.00 o
  -3   7   5      145.50      132.63     11.31 o
  -2   7   5        4.83        8.11      3.17 o
  -1   7   5       14.81        4.45      3.52 o
   0   7   5      187.69      187.96     10.76 o
   1   7   5      229.52      252.91     20.44 o
   2   7   5      235.55      241.16     15.52 o
   3   7   5        0.13        1.74      3.64 o
   4   7   5       30.51       34.78      8.53 o
   5   7   5       30.83       18.53      4.67 o
   6   7   5        5.09        8.37      5.09 o
   7   7   5       53.86       52.87      9.19 o
   8   7   5       45.66       53.72      9.79 o
   9   7   5       46.66       40.17      8.18 o
  10   7   5       17.29       19.52      8.91 o
  11   7   5       82.45       87.09     17.70 o
 -12   8   5        5.10        2.25      5.95 o
 -11   8   5       10.33        6.51      4.23 o
 -10   8   5        0.09       -2.91      3.44 o
  -9   8   5       28.17       33.20      7.53 o
  -8   8   5       71.83       81.11     13.19 o
  -7   8   5        3.24        8.65      4.30 o
  -6   8   5      440.74      439.80     27.36 o
  -5   8   5      160.83      152.43     16.10 o
  -4   8   5       11.90        3.63      3.44 o
  -3   8   5       21.38        9.53      4.18 o
  -2   8   5        3.76        3.05      2.90 o
  -1   8   5      154.62      136.46     11.52 o
   0   8   5        5.45        0.53      3.69 o
   1   8   5       73.49       84.60      9.85 o
   2   8   5       88.81       95.26      9.71 o
   3   8   5       61.74       67.14      8.78 o
   4   8   5      235.54      224.97     19.97 o
   5   8   5        2.57        0.84      2.39 o
   6   8   5       35.37       36.27      6.70 o
   7   8   5       24.47       31.42      6.82 o
   8   8   5        0.36       -2.35      4.60 o
   9   8   5        8.50        0.17      4.14 o
  10   8   5        0.10       -0.66      5.29 o
 -10   9   5        0.65        1.06      2.86 o
  -9   9   5        0.04        0.75      3.18 o
  -8   9   5        4.88        7.80      5.88 o
  -7   9   5        1.90       -0.04      8.73 o
  -6   9   5       22.49       19.94      9.34 o
  -5   9   5       62.75       66.90     10.79 o
  -4   9   5        4.40       -1.36      3.09 o
  -3   9   5        0.89       -3.47      3.87 o
  -2   9   5        5.35       -0.35      4.74 o
  -1   9   5        6.87        3.94      4.12 o
   0   9   5        0.93       -1.55      4.06 o
   1   9   5       17.73       19.90      5.59 o
   2   9   5       30.63       21.27      5.78 o
   3   9   5        2.92        0.05      2.52 o
   4   9   5        0.48        2.51      5.66 o
   5   9   5       42.67       41.71      9.41 o
   6   9   5        3.68        4.22      5.08 o
   7   9   5        9.09        9.35      4.56 o
   8   9   5       10.93        8.08      5.22 o
  -9  10   5        0.61        1.08      3.60 o
  -8  10   5       12.60       28.27     10.07 o
  -7  10   5       26.80       41.36     11.40 o
  -6  10   5        0.17        2.73      3.78 o
  -5  10   5        8.72        9.82      7.15 o
  -4  10   5        8.18       14.29      6.72 o
  -3  10   5      102.63      131.55     17.19 o
  -2  10   5       46.01       44.37     10.44 o
  -1  10   5      181.47      215.90     21.34 o
   0  10   5        3.66        5.26      5.51 o
   1  10   5      111.82      138.87     16.18 o
   2  10   5        2.05       16.01      5.33 o
   3  10   5        0.44       -2.76      3.64 o
   4  10   5       52.86       36.05     11.03 o
   5  10   5        3.84        4.26      5.06 o
   6  10   5        3.98        3.90      3.61 o
   7  10   5       27.66       48.57     11.05 o
  -6  11   5        1.41       15.89      8.85 o
  -5  11   5        2.91        2.84      2.76 o
  -4  11   5        0.02        2.48      3.64 o
  -3  11   5        3.83       -0.96      3.56 o
  -2  11   5       12.61       12.76      7.65 o
  -1  11   5       26.11       38.72      9.02 o
   0  11   5        5.83       13.17      6.43 o
   1  11   5        1.56        4.83      2.55 o
   2  11   5       80.29       90.45     13.41 o
   3  11   5        0.05        4.04      8.60 o
   4  11   5       48.25       49.48     14.48 o
 -16   0   6        0.24       11.03     12.12 o
 -14   0   6       19.24       23.87     15.50 o
 -12   0   6      177.29      178.99     20.72 o
 -10   0   6        0.00        0.72      1.52 o
  -8   0   6      543.29      551.82     21.95 o
  -6   0   6      796.35      871.41     19.48 o
  -4   0   6     1188.51     1158.04     16.27 o
  -2   0   6     1561.12     1520.09     27.99 o
   0   0   6      648.61      626.94     24.71 o
   2   0   6       48.08       57.37      4.45 o
   4   0   6      355.62      358.17     16.42 o
   6   0   6        5.26        8.79      2.48 o
   8   0   6      181.09      207.29     16.41 o
  10   0   6       11.03       11.24      3.84 o
  12   0   6        6.58        5.23      2.12 o
 -15   1   6        4.14        3.01     13.38 o
 -14   1   6        4.87        8.03      7.91 o
 -13   1   6        1.72        6.15      3.95 o
 -12   1   6       45.71       26.42      6.43 o
 -11   1   6      138.96      136.08     11.93 o
 -10   1   6        3.57        7.25      1.52 o
  -9   1   6       90.41       87.45      5.36 o
  -8   1   6      236.56      205.49      8.21 o
  -7   1   6       60.93       66.50      3.67 o
  -6   1   6     1239.12     1310.97     14.46 o
  -5   1   6      609.40      650.64      8.74 o
  -4   1   6        0.46        0.94      0.54 o
  -3   1   6      919.46      878.96     11.50 o
  -2   1   6      100.54       97.05      4.03 o
  -1   1   6      859.02      956.07     13.31 o
   0   1   6     1058.19      996.83     18.38 o
   1   1   6     3624.96     3419.33     34.93 o
   2   1   6      354.54      345.25     10.00 o
   3   1   6     2068.70     2110.30     30.44 o
   4   1   6      145.58      133.34      8.87 o
   5   1   6        8.32        4.90      2.12 o
   6   1   6       72.58       67.75      6.24 o
   7   1   6       94.47       93.47      7.60 o
   8   1   6        7.25        3.66      2.31 o
   9   1   6       64.43       70.54      7.38 o
  10   1   6      152.74      170.84     11.60 o
  11   1   6        1.02        6.71      2.80 o
  12   1   6      116.21      121.24     10.14 o
  13   1   6       20.24       19.10      5.81 o
 -15   2   6        0.28        1.20      7.75 o
 -14   2   6        0.33        3.43     14.47 o
 -13   2   6       45.50       59.61     11.84 o
 -12   2   6       22.62       14.27      3.68 o
 -11   2   6       93.29      102.21     11.19 o
 -10   2   6      296.70      304.76     18.35 o
  -9   2   6       43.23       49.79      6.45 o
  -8   2   6        0.31        2.30      2.17 o
  -7   2   6      669.62      644.15     13.57 o
  -6   2   6      326.71      305.78      9.13 o
  -5   2   6     1307.11     1305.36     15.47 o
  -4   2   6       50.68       53.21      2.90 o
  -3   2   6     1756.99     1674.47     17.78 o
  -2   2   6       82.78       91.38      5.28 o
  -1   2   6      430.59      455.48     15.53 o
   0   2   6     1229.15     1235.58     25.18 o
   1   2   6      909.75      911.86     19.38 o
   2   2   6     1397.68     1405.61     23.94 o
   3   2   6       80.32       68.54      5.66 o
   4   2   6       79.57       75.16      7.25 o
   5   2   6      149.43      139.41     10.91 o
   6   2   6      166.63      191.78     13.53 o
   7   2   6      152.30      154.41     12.62 o
   8   2   6      143.25      153.25     12.90 o
   9   2   6        6.71        7.21      1.02 o
  10   2   6       32.31       33.82      4.82 o
  11   2   6       21.93       25.54      5.04 o
  12   2   6       40.39       42.38      7.00 o
  13   2   6        5.29        8.51      5.12 o
 -15   3   6        0.61        4.50      6.57 o
 -14   3   6       14.13       21.32      8.09 o
 -13   3   6       11.29       15.15      7.26 o
 -12   3   6       11.75        8.19      4.53 o
 -11   3   6        3.69       -2.37      4.09 o
 -10   3   6       54.98       60.35      9.51 o
  -9   3   6       42.60       38.06      5.77 o
  -8   3   6        8.92        9.61      2.50 o
  -7   3   6        6.64        5.81      2.06 o
  -6   3   6       24.35       26.18      2.58 o
  -5   3   6     1724.50     1821.02     22.99 o
  -4   3   6      187.39      186.45      7.45 o
  -3   3   6       50.92       46.63      4.16 o
  -2   3   6     1261.59     1422.23     34.19 o
  -1   3   6        9.40        4.54      2.24 o
   0   3   6      338.11      352.11     16.83 o
   1   3   6      520.62      579.22     22.02 o
   2   3   6      286.42      279.23     15.59 o
   3   3   6        9.95       14.11      4.15 o
   4   3   6      123.72      140.07     11.76 o
   5   3   6        0.05       -1.34      1.27 o
   6   3   6       79.65       82.65      9.90 o
   7   3   6       24.06       11.77      2.01 o
   8   3   6      133.53      135.09     11.37 o
   9   3   6       12.15        6.42      1.59 o
  10   3   6       16.56       10.77      1.89 o
  11   3   6        0.72       -3.35      2.98 o
  12   3   6        0.62        1.38      1.81 o
  13   3   6        3.39        1.15      2.89 o
 -15   4   6       14.88       16.04      9.21 o
 -14   4   6        0.03       -3.38      4.67 o
 -13   4   6        0.31       -1.69      4.08 o
 -12   4   6       34.56       31.48      7.89 o
 -11   4   6       61.94       62.19     10.39 o
 -10   4   6        0.30        2.15      3.83 o
  -9   4   6      210.33      216.17     19.19 o
  -8   4   6       27.79       30.98      3.75 o
  -7   4   6      151.89      153.19      8.44 o
  -6   4   6      136.00      122.13      5.39 o
  -5   4   6       44.20       38.92      4.12 o
  -4   4   6        0.36       -0.16      1.29 o
  -3   4   6      124.28      133.57      7.90 o
  -2   4   6       59.69       66.65      8.07 o
  -1   4   6       78.49       98.93      9.84 o
   0   4   6      515.02      583.31     21.34 o
   1   4   6      491.24      479.20     21.58 o
   2   4   6       14.94        9.85      4.84 o
   3   4   6        1.24        1.98      2.74 o
   4   4   6        1.41        4.37      3.40 o
   5   4   6       17.12       20.26      3.62 o
   6   4   6       53.20       53.96      7.00 o
   7   4   6        2.87        0.18      2.94 o
   8   4   6        4.05        3.04      2.13 o
   9   4   6        6.42        4.34      2.58 o
  10   4   6       35.69       33.64      5.71 o
  11   4   6        0.05       -1.77      2.05 o
  12   4   6        0.89        1.05      1.69 o
 -14   5   6       38.79       36.98     14.01 o
 -13   5   6       15.48       15.62      7.34 o
 -12   5   6       10.76       10.51      2.95 o
 -11   5   6      144.15      149.37     18.50 o
 -10   5   6      106.56      104.63     14.31 o
  -9   5   6        6.09        1.90      1.84 o
  -8   5   6      163.30      168.45     11.93 o
  -7   5   6      213.37      186.01      9.15 o
  -6   5   6        0.22        1.69      3.13 o
  -5   5   6      514.80      524.89     17.70 o
  -4   5   6      309.02      312.23     13.66 o
  -3   5   6        6.28        7.11      2.26 o
  -2   5   6     1275.68     1318.87     30.49 o
  -1   5   6       49.94       44.03      6.29 o
   0   5   6      253.29      250.26     13.61 o
   1   5   6      124.28      142.59     10.33 o
   2   5   6       30.84       39.25      4.24 o
   3   5   6       40.26       21.61      4.72 o
   4   5   6        0.10        0.03      1.93 o
   5   5   6        2.00        0.84      6.03 o
   6   5   6       24.17       19.54      5.22 o
   7   5   6       30.35       26.37      4.78 o
   8   5   6       42.04       41.25      7.30 o
   9   5   6        4.79        4.38      4.60 o
  10   5   6       31.10       28.24      7.17 o
  11   5   6        6.11        3.09      2.98 o
  12   5   6       26.55       22.50      7.97 o
 -13   6   6       15.60       23.37      9.88 o
 -12   6   6        0.16        0.69      1.22 o
 -11   6   6        1.31       -0.79      2.88 o
 -10   6   6        6.81        1.66      3.74 o
  -9   6   6       27.53       17.91      4.51 o
  -8   6   6        0.03        0.81      1.49 o
  -7   6   6        1.29        3.31      3.21 o
  -6   6   6        0.51        0.86      5.88 o
  -5   6   6        1.85       -0.54      2.63 o
  -4   6   6        1.92        3.75      2.38 o
  -3   6   6        0.16        3.61      2.68 o
  -2   6   6      205.14      219.64     14.32 o
  -1   6   6       10.77        4.61      2.33 o
   0   6   6       20.72       10.35      3.16 o
   1   6   6      171.87      199.27     12.99 o
   2   6   6       77.44       67.61      8.13 o
   3   6   6      244.77      269.82     17.02 o
   4   6   6      144.40      184.36     15.02 o
   5   6   6        0.23       -2.67      4.14 o
   6   6   6       65.80       71.34      9.89 o
   7   6   6       22.14       16.14      4.29 o
   8   6   6        0.47        1.52      2.17 o
   9   6   6       73.82       60.06     10.30 o
  10   6   6        0.14       -5.09      4.09 o
  11   6   6        0.21       -2.37      5.68 o
 -13   7   6       18.59       13.49      6.50 o
 -12   7   6        0.00       -0.94      5.09 o
 -11   7   6       12.97        5.68      4.52 o
 -10   7   6        1.52       -6.42      4.76 o
  -9   7   6      101.85      113.53     14.41 o
  -8   7   6        5.46        7.65      4.62 o
  -7   7   6        5.34        6.53      4.10 o
  -6   7   6       29.38       14.61      6.21 o
  -5   7   6      222.08      206.60     12.78 o
  -4   7   6      150.52      153.70     11.46 o
  -3   7   6       47.75       41.12      4.72 o
  -2   7   6        1.31        3.58      1.77 o
  -1   7   6       33.55       27.67      5.56 o
   0   7   6      351.02      402.68     19.45 o
   1   7   6      151.20      162.27     12.97 o
   2   7   6      960.46     1011.74     32.22 o
   3   7   6        1.17        3.62      5.17 o
   4   7   6      742.98      723.77     31.39 o
   5   7   6        1.64        3.65      1.66 o
   6   7   6        0.13        1.34      2.90 o
   7   7   6        0.23        0.99      4.71 o
   8   7   6       55.37       62.02      9.89 o
   9   7   6       14.20       21.37      6.72 o
  10   7   6       19.83       22.80      8.88 o
 -11   8   6       37.84       31.71      8.71 o
 -10   8   6        1.42       -0.58      4.00 o
  -9   8   6        2.84        4.24      2.39 o
  -8   8   6       10.18       14.68      4.70 o
  -7   8   6       41.28       43.52      9.23 o
  -6   8   6       17.85        5.28      7.04 o
  -5   8   6       84.85       63.77      7.03 o
  -4   8   6       50.29       37.18      7.68 o
  -3   8   6      207.88      191.85     13.81 o
  -2   8   6       24.55       20.00      5.05 o
  -1   8   6      109.93      118.70     11.12 o
   0   8   6        0.65        0.47      2.30 o
   1   8   6       76.52       89.23      9.47 o
   2   8   6        7.02        0.90      4.62 o
   3   8   6       31.83       17.54      4.26 o
   4   8   6       24.91       17.81      4.02 o
   5   8   6        0.01       -4.78      3.66 o
   6   8   6       13.23        9.35      2.13 o
   7   8   6       23.44       26.94      6.65 o
   8   8   6        0.20       -1.39      4.64 o
   9   8   6        5.55        7.10      5.87 o
 -10   9   6       17.58       17.96      7.07 o
  -9   9   6       19.55       24.14      7.65 o
  -8   9   6        5.69        8.08      6.61 o
  -7   9   6        1.84        0.65      4.45 o
  -6   9   6        0.43       -1.15      3.41 o
  -5   9   6        0.08       -3.04      2.03 o
  -4   9   6        0.76       -2.92      4.90 o
  -3   9   6        1.48       -4.36      4.33 o
  -2   9   6        1.65       -4.53      3.91 o
  -1   9   6        0.00       -0.44      4.29 o
   0   9   6       13.00        3.61      3.68 o
   1   9   6        1.16        1.50      2.68 o
   2   9   6       78.34       76.48     10.66 o
   3   9   6        0.79        3.58      4.20 o
   4   9   6       57.41       40.85      9.70 o
   5   9   6        5.41        9.62      5.18 o
   6   9   6        2.84        1.44      3.44 o
   7   9   6        7.06        3.26      3.78 o
   8   9   6        1.29        3.85      4.50 o
  -8  10   6        1.08        9.95      7.00 o
  -7  10   6        5.54       15.88      9.42 o
  -6  10   6        4.36        7.16      5.24 o
  -5  10   6        0.65        3.30      6.14 o
  -4  10   6       15.79       27.87      8.57 o
  -3  10   6       65.91       72.55     14.89 o
  -2  10   6        1.45        9.95      5.54 o
  -1  10   6       64.70       84.58     13.52 o
   0  10   6       57.75       79.49     12.23 o
   1  10   6       10.29       20.47      7.22 o
   2  10   6       82.97      109.33     13.59 o
   3  10   6        1.16       -2.71      5.30 o
   4  10   6        0.40       -0.22      4.12 o
   5  10   6        0.85        5.77      5.91 o
   6  10   6        0.44        3.41      5.02 o
  -6  11   6        0.03       -3.92      8.30 o
  -5  11   6        1.14       -2.64      4.33 o
  -4  11   6        0.34        2.31      5.40 o
  -3  11   6       18.66       31.17      9.21 o
  -2  11   6        0.34        3.41      4.64 o
  -1  11   6        0.83        3.49      4.03 o
   0  11   6        3.75       11.15      6.38 o
   1  11   6       43.46       58.11     10.88 o
   2  11   6        0.72        5.70      4.70 o
   3  11   6        5.85        6.35      9.43 o
   4  11   6       32.14       53.04     14.87 o
 -15   0   7       11.99       16.51     11.88 o
 -13   0   7      166.97      191.36     40.37 o
 -11   0   7        6.24       11.41      4.60 o
  -9   0   7        2.33        2.95      1.33 o
  -7   0   7      224.49      223.69     10.75 o
  -5   0   7      335.61      334.10      9.51 o
  -3   0   7     1630.74     1522.54     28.52 o
  -1   0   7      365.83      316.85     15.54 o
   1   0   7       72.04       74.29      6.02 o
   3   0   7      185.02      161.93      8.94 o
   5   0   7      461.60      438.79     20.30 o
   7   0   7       33.50       24.84      4.76 o
   9   0   7      124.82      147.77     14.79 o
  11   0   7       65.01       74.68     12.84 o
  13   0   7        3.15       -1.36      5.73 o
 -15   1   7        0.78        1.60      6.88 o
 -14   1   7       31.61       31.86     11.24 o
 -13   1   7       35.00       43.04     12.66 o
 -12   1   7        8.96        8.07      3.53 o
 -11   1   7      139.79      124.06     11.38 o
 -10   1   7      152.24      170.71     17.11 o
  -9   1   7       39.01       42.40      4.12 o
  -8   1   7       25.16       26.98      2.52 o
  -7   1   7      232.98      234.06      7.38 o
  -6   1   7      109.40      105.68      3.93 o
  -5   1   7     2097.83     2242.42     18.71 o
  -4   1   7      414.36      433.94      8.36 o
  -3   1   7       77.91       90.86      5.03 o
  -2   1   7      148.41      138.74      6.53 o
  -1   1   7        9.81       11.39      2.07 o
   0   1   7      145.85      160.74      7.42 o
   1   1   7      162.10      146.88      5.85 o
   2   1   7       35.22       29.92      3.52 o
   3   1   7      713.58      719.20     23.04 o
   4   1   7        4.11        4.65      2.17 o
   5   1   7        4.99        1.74      1.91 o
   6   1   7       10.46        6.25      2.41 o
   7   1   7       29.54       27.12      4.07 o
   8   1   7       18.34       16.65      2.54 o
   9   1   7       11.66        9.67      2.21 o
  10   1   7      150.85      173.26     13.84 o
  11   1   7       41.83       59.71      7.92 o
  12   1   7       51.08       55.60      8.25 o
  13   1   7        7.89        9.49      6.28 o
 -15   2   7        6.87        0.22     10.47 o
 -14   2   7       12.48        6.23      5.93 o
 -13   2   7        0.67        3.24      7.63 o
 -12   2   7        3.37        3.80      5.83 o
 -11   2   7        9.37        8.62      2.93 o
 -10   2   7        0.30        4.01      2.88 o
  -9   2   7        0.92        2.00      0.74 o
  -8   2   7       98.04       98.11      5.26 o
  -7   2   7       49.76       45.35      3.78 o
  -6   2   7      250.82      237.64      7.73 o
  -5   2   7        0.02        0.39      0.60 o
  -4   2   7      202.90      223.19      6.81 o
  -3   2   7      657.29      659.87     11.56 o
  -2   2   7     2259.57     2330.31     30.46 o
  -1   2   7     1754.41     1715.53     33.00 o
   0   2   7      549.40      498.96     14.86 o
   1   2   7     1756.89     1725.75     27.52 o
   2   2   7       22.32       19.41      2.28 o
   3   2   7      794.46      791.94     23.13 o
   4   2   7      168.18      172.79     11.50 o
   5   2   7      713.90      758.22     26.54 o
   6   2   7       44.56       60.71      7.97 o
   7   2   7      215.35      210.96     15.37 o
   8   2   7        0.61        1.03      2.08 o
   9   2   7       45.57       40.86      6.19 o
  10   2   7        1.16       -0.99      2.17 o
  11   2   7       15.56       17.60      3.15 o
  12   2   7        0.47        0.07      2.24 o
  13   2   7        4.26        7.70      4.48 o
 -15   3   7        9.03        7.69      3.51 o
 -14   3   7       28.59       46.98     11.91 o
 -13   3   7        4.05        5.26      4.72 o
 -12   3   7        8.17        4.06      2.12 o
 -11   3   7        7.91        5.09      3.92 o
 -10   3   7       15.86       18.31      5.54 o
  -9   3   7        1.50        1.80      1.22 o
  -8   3   7        1.88        2.36      0.90 o
  -7   3   7      495.60      547.61     13.33 o
  -6   3   7       83.92       79.43      4.32 o
  -5   3   7      370.02      403.79     11.46 o
  -4   3   7      145.53      179.60      7.09 o
  -3   3   7       24.85       28.14      3.67 o
  -2   3   7     1687.83     1733.61     34.18 o
  -1   3   7      250.76      276.42     13.70 o
   0   3   7       11.26        7.90      2.84 o
   1   3   7      440.65      438.33     17.67 o
   2   3   7     1602.84     1601.69     33.88 o
   3   3   7       30.08       30.68      4.16 o
   4   3   7       26.74       18.03      2.63 o
   5   3   7        0.01        1.85      1.73 o
   6   3   7      108.64      104.35     11.72 o
   7   3   7        4.42       -0.98      3.00 o
   8   3   7      100.94       83.50      9.16 o
   9   3   7       28.26       22.00      4.78 o
  10   3   7        0.80       -1.57      2.79 o
  11   3   7        6.88        4.62      2.14 o
  12   3   7        8.23        4.80      2.47 o
 -15   4   7        3.17       11.63      5.43 o
 -14   4   7       11.51       20.09     10.31 o
 -13   4   7       17.89        6.62      4.91 o
 -12   4   7       21.01       13.11      6.63 o
 -11   4   7      231.76      235.11     21.15 o
 -10   4   7      707.33      753.95     37.36 o
  -9   4   7      893.67      948.48     40.23 o
  -8   4   7      115.59       94.84      8.01 o
  -7   4   7      616.76      657.42     18.42 o
  -6   4   7       28.15       24.99      2.64 o
  -5   4   7        0.11        2.82      2.22 o
  -4   4   7       76.25       67.96      5.49 o
  -3   4   7       53.20       61.47      7.83 o
  -2   4   7       10.58       14.10      3.49 o
  -1   4   7        5.09        1.94      1.92 o
   0   4   7        4.36        2.36      1.92 o
   1   4   7       26.77       18.23      4.50 o
   2   4   7      101.37      106.22     10.90 o
   3   4   7        3.99        6.59      5.65 o
   4   4   7        1.61        3.94      3.72 o
   5   4   7       19.47       11.43      3.33 o
   6   4   7       20.13       16.72      4.53 o
   7   4   7        1.68       -3.37      3.51 o
   8   4   7        1.61       -1.79      2.60 o
   9   4   7       67.16       68.90      8.13 o
  10   4   7        0.81        0.04      2.08 o
  11   4   7        2.43       -1.12      3.01 o
  12   4   7        8.89        7.38      2.78 o
 -14   5   7        1.73        5.32      4.30 o
 -13   5   7        2.10        2.15      4.53 o
 -12   5   7       61.17       63.70     12.13 o
 -11   5   7      108.21      106.40     15.39 o
 -10   5   7       39.82       14.54      5.14 o
  -9   5   7        0.54       -2.64      3.37 o
  -8   5   7       14.72       20.34      4.09 o
  -7   5   7        7.63        7.44      2.02 o
  -6   5   7       59.31       51.53      4.33 o
  -5   5   7       66.45       62.45      6.95 o
  -4   5   7       79.77       63.19      5.50 o
  -3   5   7      624.17      660.17     21.41 o
  -2   5   7      319.29      310.49     15.53 o
  -1   5   7      329.66      345.65     17.98 o
   0   5   7        8.49       11.19      2.85 o
   1   5   7       96.48      132.96     11.02 o
   2   5   7       40.88       33.60      4.76 o
   3   5   7       63.05       85.73      9.18 o
   4   5   7        3.44        1.23      3.52 o
   5   5   7        4.17        2.47      3.35 o
   6   5   7        8.25        5.80      3.71 o
   7   5   7       65.79       69.97      9.39 o
   8   5   7        5.57        3.03      3.92 o
   9   5   7       46.41       50.36      7.93 o
  10   5   7       21.34       25.38      4.94 o
  11   5   7        2.26        1.47      3.48 o
 -13   6   7        0.53       -0.55      4.25 o
 -12   6   7       39.05       47.03     11.46 o
 -11   6   7       14.90       16.72      5.60 o
 -10   6   7        4.61        5.46      5.78 o
  -9   6   7      116.51      118.91     14.01 o
  -8   6   7        3.91        5.07      2.05 o
  -7   6   7       54.66       62.88      6.59 o
  -6   6   7      208.41      228.96     12.78 o
  -5   6   7      221.03      205.93     12.19 o
  -4   6   7      118.09      129.16      9.27 o
  -3   6   7      403.40      378.66     19.41 o
  -2   6   7       84.09      106.00     10.38 o
  -1   6   7      287.53      325.23     16.96 o
   0   6   7       23.73       20.08      4.28 o
   1   6   7      145.56      164.56     13.29 o
   2   6   7       63.85       54.10      6.75 o
   3   6   7       11.09        6.89      1.94 o
   4   6   7       59.75       55.85      7.63 o
   5   6   7       37.47       23.50      6.93 o
   6   6   7       36.99       36.83      6.67 o
   7   6   7       31.18       25.64      5.84 o
   8   6   7        3.26       -1.48      4.16 o
   9   6   7       35.88       44.52      9.80 o
  10   6   7        6.64       -1.63      5.26 o
  11   6   7        0.37       -5.14      5.68 o
 -12   7   7        0.52       -4.12      4.73 o
 -11   7   7        0.09       -2.62      3.50 o
 -10   7   7       19.01        5.29      7.93 o
  -9   7   7        2.51       -0.02      2.26 o
  -8   7   7       52.85       67.42     10.97 o
  -7   7   7        0.91        4.12      3.10 o
  -6   7   7        8.27        5.19      4.44 o
  -5   7   7        0.05       -5.07      3.38 o
  -4   7   7       63.26       81.36      8.65 o
  -3   7   7       14.81       10.81      1.99 o
  -2   7   7       18.81        8.31      3.34 o
  -1   7   7      248.12      244.62     18.85 o
   0   7   7      145.97      176.48     17.99 o
   1   7   7      174.73      150.89     12.52 o
   2   7   7      492.80      445.41     24.22 o
   3   7   7       99.76       91.00      9.64 o
   4   7   7      287.40      298.13     20.40 o
   5   7   7       24.14       28.92      7.06 o
   6   7   7       29.80       37.32      7.83 o
   7   7   7        1.37       -0.03      5.02 o
   8   7   7       30.68       28.53      6.52 o
   9   7   7       21.28       28.35      7.88 o
  10   7   7        1.92        6.76      5.54 o
 -11   8   7        0.01        1.46      6.33 o
 -10   8   7        1.10        1.26      4.29 o
  -9   8   7       11.64       11.30      4.29 o
  -8   8   7       16.07       21.76      6.75 o
  -7   8   7        0.86        0.52      6.19 o
  -6   8   7        0.02       -1.29      5.04 o
  -5   8   7      198.08      150.20     13.93 o
  -4   8   7      189.63      203.09     14.34 o
  -3   8   7      261.42      253.20     16.34 o
  -2   8   7        0.05        5.28      3.32 o
  -1   8   7      199.91      188.27     15.16 o
   0   8   7       13.85       14.12      3.80 o
   1   8   7       35.06       18.67      4.83 o
   2   8   7       32.53       28.77      5.75 o
   3   8   7       29.96       21.38      6.16 o
   4   8   7        5.71       -0.51      1.95 o
   5   8   7        2.85        2.24      3.57 o
   6   8   7       41.03       40.35      7.76 o
   7   8   7       27.56       31.68      7.59 o
   8   8   7       15.98        9.37      4.50 o
   9   8   7       32.62       26.38      7.27 o
 -10   9   7        2.25        7.71      4.77 o
  -9   9   7        9.98       13.45      6.88 o
  -8   9   7       51.46       54.81     11.75 o
  -7   9   7        3.18       22.59      9.06 o
  -6   9   7        0.24        4.48      4.35 o
  -5   9   7        0.77        1.12      4.35 o
  -4   9   7       18.29       20.27      5.71 o
  -3   9   7        0.06       -2.40      2.62 o
  -2   9   7       26.01       19.86      4.73 o
  -1   9   7       26.52       18.80      5.53 o
   0   9   7        0.06       -1.89      2.94 o
   1   9   7        1.13        5.63      5.48 o
   2   9   7       11.08       11.56      4.06 o
   3   9   7       12.27        7.80      6.24 o
   4   9   7       15.97       30.64      5.80 o
   5   9   7        1.09        2.90      1.87 o
   6   9   7        0.01        3.81      4.19 o
   7   9   7        0.03        7.51      5.36 o
  -8  10   7        0.19        7.24      6.69 o
  -7  10   7        1.14        4.44      6.46 o
  -6  10   7        9.07        7.72      5.46 o
  -5  10   7        1.45       -0.34      4.46 o
  -4  10   7        2.08        5.50      4.82 o
  -3  10   7        0.46        2.26      3.68 o
  -2  10   7       51.72       65.27     12.55 o
  -1  10   7        8.22        9.75      6.36 o
   0  10   7       87.92      107.32     13.85 o
   1  10   7       71.30       77.21     11.87 o
   2  10   7        0.43        3.11      3.49 o
   3  10   7        6.44       10.08      5.22 o
   4  10   7        0.10       -1.24      6.19 o
   5  10   7        3.23        1.17      3.08 o
   6  10   7        0.52        1.47      5.78 o
  -5  11   7        0.19        0.71      3.36 o
  -4  11   7        0.46        6.03      3.94 o
  -3  11   7       33.63       36.00     11.16 o
  -2  11   7       14.80       13.01      5.51 o
  -1  11   7       13.31       25.96      8.34 o
   0  11   7       30.89       44.18     10.16 o
   1  11   7       17.00       23.11      7.11 o
   2  11   7       26.66       17.12     10.17 o
   3  11   7       47.04       43.51     14.23 o
 -14   0   8       11.66        3.69      7.04 o
 -12   0   8      102.04       95.75     16.19 o
 -10   0   8      362.39      371.52     28.87 o
  -8   0   8       85.70       71.95      5.97 o
  -6   0   8        7.84        6.67      1.34 o
  -4   0   8      217.44      217.02      7.46 o
  -2   0   8     1777.86     1707.70     53.19 o
   0   0   8     3873.97     4080.75     55.04 o
   2   0   8       23.03       15.97      3.06 o
   4   0   8      288.88      266.26     14.74 o
   6   0   8       95.23      118.69     11.43 o
   8   0   8       78.43       87.21     10.93 o
  10   0   8       84.47      109.07     13.79 o
  12   0   8       16.52       16.11      5.13 o
 -15   1   8        0.89       -1.47      7.99 o
 -14   1   8        9.88        4.95      9.65 o
 -13   1   8       22.50       28.02     10.39 o
 -12   1   8        0.02       -1.24      3.35 o
 -11   1   8      174.17      185.48     18.85 o
 -10   1   8        8.37        4.69      4.46 o
  -9   1   8        2.35        3.66      0.87 o
  -8   1   8       21.34       20.45      2.72 o
  -7   1   8      104.17      114.31      5.28 o
  -6   1   8      322.89      358.49      8.02 o
  -5   1   8        4.59        6.48      1.42 o
  -4   1   8     1012.47     1025.61     17.75 o
  -3   1   8        7.34       15.56      3.27 o
  -2   1   8      211.28      201.91     12.16 o
  -1   1   8      226.24      194.20      7.42 o
   0   1   8      234.39      227.48      9.46 o
   1   1   8        6.10        2.64      1.46 o
   2   1   8      293.21      281.32     11.30 o
   3   1   8       20.59       21.07      3.99 o
   4   1   8      154.61      146.42      9.51 o
   5   1   8        9.43        7.69      1.74 o
   6   1   8       27.31       31.69      4.54 o
   7   1   8      106.09      104.99      9.43 o
   8   1   8       19.82       13.00      3.64 o
   9   1   8       25.66       20.94      4.68 o
  10   1   8       92.44      114.59     11.69 o
  11   1   8        1.01        5.80      3.66 o
  12   1   8      122.49      150.01     13.24 o
 -15   2   8        3.57        7.42      9.39 o
 -14   2   8        1.42       -9.69     13.74 o
 -13   2   8        0.53        0.50      6.39 o
 -12   2   8        2.79        3.44      8.05 o
 -11   2   8       23.19       13.84      4.42 o
 -10   2   8       59.13       68.60      9.82 o
  -9   2   8        0.12        0.31      1.15 o
  -8   2   8       15.08       14.22      2.19 o
  -7   2   8        5.74        6.51      1.50 o
  -6   2   8        4.55        6.17      2.99 o
  -5   2   8      458.51      563.47     11.50 o
  -4   2   8      301.05      297.60      8.00 o
  -3   2   8      256.41      246.15      9.89 o
  -2   2   8      744.44      752.11     18.56 o
  -1   2   8     3209.86     3139.35     46.54 o
   0   2   8      284.22      292.35     11.80 o
   1   2   8     3761.46     3494.85     50.93 o
   2   2   8     1481.72     1399.69     30.44 o
   3   2   8      281.14      279.31     14.13 o
   4   2   8      142.35      129.04      9.50 o
   5   2   8      205.06      205.17     14.60 o
   6   2   8        5.96        7.56      3.21 o
   7   2   8      204.97      203.20     15.73 o
   8   2   8       23.74       24.98      5.01 o
   9   2   8       42.28       36.81      6.04 o
  10   2   8       42.26       57.15      7.45 o
  11   2   8        1.34        0.20      2.56 o
  12   2   8        0.02        0.94      3.00 o
 -15   3   8       19.50       42.77     21.24 o
 -14   3   8        4.90       10.40      4.29 o
 -13   3   8       14.47       13.57      5.66 o
 -12   3   8        6.39        0.73      5.29 o
 -11   3   8       23.90       18.32      4.58 o
 -10   3   8       66.07       68.56      9.77 o
  -9   3   8       19.89       19.68      4.87 o
  -8   3   8        3.30        0.54      1.29 o
  -7   3   8       46.11       45.62      3.96 o
  -6   3   8      436.34      447.30     11.47 o
  -5   3   8        8.43        4.15      0.99 o
  -4   3   8      107.92      121.07      6.36 o
  -3   3   8      474.64      488.31     15.47 o
  -2   3   8     1461.36     1668.97     38.88 o
  -1   3   8        8.49       13.75      3.77 o
   0   3   8     1012.30     1072.67     28.08 o
   1   3   8      569.13      611.39     20.26 o
   2   3   8        6.06        4.77      2.25 o
   3   3   8       57.05       57.43      5.89 o
   4   3   8       71.74       63.68      8.64 o
   5   3   8      240.10      242.99     18.11 o
   6   3   8      256.59      279.74     18.04 o
   7   3   8       33.83       25.84      4.86 o
   8   3   8       21.52       19.99      5.04 o
   9   3   8       16.68       15.13      2.68 o
  10   3   8        1.34       -0.38      2.20 o
  11   3   8        2.18        0.25      2.40 o
  12   3   8        5.93        1.75      2.67 o
 -14   4   8       20.06       29.20     11.76 o
 -13   4   8        7.46        7.04      5.32 o
 -12   4   8        4.71        7.40      3.51 o
 -11   4   8       21.05       25.49      8.11 o
 -10   4   8       21.23       28.48      8.16 o
  -9   4   8      148.61      168.74     17.74 o
  -8   4   8        0.07        4.88      3.82 o
  -7   4   8      260.01      230.61     11.13 o
  -6   4   8      141.82      129.81      6.88 o
  -5   4   8      271.14      286.50     11.36 o
  -4   4   8       44.88       30.47      4.75 o
  -3   4   8        5.31        6.38      2.57 o
  -2   4   8      100.08      100.69      9.00 o
  -1   4   8      243.78      241.99     14.28 o
   0   4   8       65.57       67.51      8.45 o
   1   4   8       48.53       45.03      7.27 o
   2   4   8        2.39        1.86      3.70 o
   3   4   8       10.02       13.65      4.93 o
   4   4   8        4.77        2.58      3.97 o
   5   4   8        0.44        1.28      2.22 o
   6   4   8       14.50       15.99      3.89 o
   7   4   8        1.03       -6.98      5.67 o
   8   4   8       28.12       28.83      5.19 o
   9   4   8       39.61       45.50      7.37 o
  10   4   8        0.08       -2.19      2.70 o
  11   4   8        1.73        2.29      2.67 o
  12   4   8        3.29        2.29      2.60 o
 -14   5   8       13.37       17.41      8.98 o
 -13   5   8       11.18        9.14      6.92 o
 -12   5   8        8.65       12.04      6.49 o
 -11   5   8       58.32       75.09     13.29 o
 -10   5   8       38.76       54.65     11.03 o
  -9   5   8       92.59      102.57     14.28 o
  -8   5   8      239.42      286.95     15.11 o
  -7   5   8       18.72       15.30      2.12 o
  -6   5   8      377.40      368.58     12.67 o
  -5   5   8      134.46      129.48      6.91 o
  -4   5   8        0.97        3.63      2.77 o
  -3   5   8       39.93       65.92     11.62 o
  -2   5   8       12.75       19.02      6.70 o
  -1   5   8      301.44      312.16     17.91 o
   0   5   8        9.08        6.12      4.23 o
   1   5   8      128.62      115.21     11.70 o
   2   5   8       22.62       14.72      3.68 o
   3   5   8       44.92       37.95      6.37 o
   4   5   8        5.06        5.81      3.92 o
   5   5   8       16.68       11.34      5.59 o
   6   5   8       94.36      107.04     11.70 o
   7   5   8        0.45       -4.55      4.79 o
   8   5   8        1.66       -1.08      2.73 o
   9   5   8       35.59       48.47      7.27 o
  10   5   8        5.72        5.73      2.10 o
  11   5   8        1.66        3.44      2.61 o
 -13   6   8       13.29       19.99      9.97 o
 -12   6   8        0.96        5.49      4.85 o
 -11   6   8        1.85        1.59      3.35 o
 -10   6   8       20.74       12.96      6.08 o
  -9   6   8       41.52       48.46      8.20 o
  -8   6   8      270.76      255.74     17.61 o
  -7   6   8        9.77        7.88      3.75 o
  -6   6   8       41.47       48.31      5.12 o
  -5   6   8       86.64       82.29     15.03 o
  -4   6   8        5.29        9.17      4.96 o
  -3   6   8        1.66        8.40      3.10 o
  -2   6   8       17.21       17.23      4.56 o
  -1   6   8      138.20      176.67     20.57 o
   0   6   8      102.05      100.85     10.00 o
   1   6   8        6.88        2.64      1.67 o
   2   6   8        8.50        5.84      4.95 o
   3   6   8      131.21      143.19     13.04 o
   4   6   8        1.65       -2.14      6.17 o
   5   6   8       71.90       67.32      8.71 o
   6   6   8       68.37       82.86     10.08 o
   7   6   8       21.90       13.54      4.72 o
   8   6   8        6.62        6.95      3.26 o
   9   6   8        0.42       -4.85      3.98 o
  10   6   8       16.06       11.00      4.44 o
 -12   7   8        0.09        0.84      3.18 o
 -11   7   8        5.86        5.54      6.40 o
 -10   7   8        0.17       -4.65      5.89 o
  -9   7   8        7.56        1.30      5.70 o
  -8   7   8        8.60       13.79      5.42 o
  -7   7   8       50.29       55.64      8.24 o
  -6   7   8      184.00      181.63     14.59 o
  -5   7   8        2.88        0.56      1.77 o
  -4   7   8       75.31       65.83      7.91 o
  -3   7   8      235.68      292.48     16.75 o
  -2   7   8       19.69       21.08      4.89 o
  -1   7   8      158.73      187.31     20.04 o
   0   7   8      142.91      137.41     12.18 o
   1   7   8        0.00        0.07      2.22 o
   2   7   8      352.09      319.67     20.76 o
   3   7   8        4.64        8.27      2.72 o
   4   7   8      521.45      510.97     27.36 o
   5   7   8       23.16       38.54      8.25 o
   6   7   8      216.33      211.18     18.67 o
   7   7   8        7.31        0.07      2.22 o
   8   7   8        5.07       -1.23      1.67 o
   9   7   8        4.30        2.06      2.27 o
 -11   8   8        1.02       -0.27      3.20 o
 -10   8   8        2.29        3.00      4.46 o
  -9   8   8        0.01        0.18      3.04 o
  -8   8   8       72.51       85.98     13.49 o
  -7   8   8        3.68       11.78      5.81 o
  -6   8   8       31.22       30.22      5.62 o
  -5   8   8       50.73       47.37      7.35 o
  -4   8   8        0.00       -0.10      2.82 o
  -3   8   8       41.30       21.68      6.32 o
  -2   8   8        0.04        2.34      1.98 o
  -1   8   8       96.11       98.59     10.52 o
   0   8   8       46.80       50.11     10.71 o
   1   8   8        0.01       -2.16      2.17 o
   2   8   8       20.45       13.65      5.19 o
   3   8   8        5.83        0.97      3.62 o
   4   8   8        5.47        5.32      4.04 o
   5   8   8       77.61       98.05     12.74 o
   6   8   8        0.16        5.62      3.01 o
   7   8   8        0.00        1.42      4.09 o
   8   8   8        0.02       -1.71      1.50 o
 -10   9   8       25.56       29.45     10.41 o
  -9   9   8        0.33        2.70      3.15 o
  -8   9   8      135.20      177.34     19.84 o
  -7   9   8       50.59       91.61     19.74 o
  -6   9   8       69.09       45.89     15.90 o
  -5   9   8       15.52        9.21      6.42 o
  -4   9   8        1.09        0.75      7.27 o
  -3   9   8        6.12        4.55      4.20 o
  -2   9   8        0.09        4.17      4.32 o
  -1   9   8        1.47        4.22      2.52 o
   0   9   8       14.92        9.12      3.68 o
   1   9   8        0.02        1.73      3.65 o
   2   9   8        2.70        1.74      3.92 o
   3   9   8        0.07        3.05      4.98 o
   4   9   8        6.37        4.01      2.77 o
   5   9   8        0.04        3.31      3.21 o
   6   9   8        0.51       -0.89      3.06 o
   7   9   8        6.69        8.20      4.58 o
  -8  10   8        0.08       18.35      9.56 o
  -7  10   8        0.59       -4.10      6.34 o
  -6  10   8        0.42       13.04      9.75 o
  -5  10   8        0.75       -1.13      3.77 o
  -4  10   8       36.64       33.32      7.60 o
  -3  10   8        0.98        1.09      5.52 o
  -2  10   8       18.06       24.34      6.95 o
  -1  10   8        4.82        4.72      4.46 o
   0  10   8       33.54       43.95      8.86 o
   1  10   8        4.45        5.95      4.13 o
   2  10   8        1.83        5.86      3.26 o
   3  10   8        9.57       17.38      6.90 o
   4  10   8        4.50       13.05      5.80 o
   5  10   8        7.79        5.45      2.63 o
  -4  11   8       15.24       20.24      9.34 o
  -3  11   8        0.99       10.07      7.11 o
  -2  11   8       18.96       48.67     26.65 o
  -1  11   8        2.50       22.88      8.25 o
   0  11   8       17.18       33.21      8.94 o
   1  11   8        0.26       -1.07      3.49 o
 -15   0   9        5.48       -0.31      3.76 o
 -13   0   9       71.62       58.44     21.68 o
 -11   0   9      877.11      937.48     48.22 o
  -9   0   9      160.55      132.88     12.20 o
  -7   0   9       23.51       23.61      2.76 o
  -5   0   9        1.34        2.02      0.46 o
  -3   0   9        0.81        3.08      2.55 o
  -1   0   9       15.80       22.34      3.66 o
   1   0   9      143.64      115.93      8.60 o
   3   0   9      104.23       87.80     10.42 o
   5   0   9       10.82       12.21      4.46 o
   7   0   9        0.00        0.81      3.85 o
   9   0   9       24.03       32.22      8.97 o
  11   0   9       19.75       33.24      9.85 o
 -15   1   9        0.68        7.08      7.93 o
 -14   1   9        0.12        8.58      5.65 o
 -13   1   9       45.32       61.42     16.48 o
 -12   1   9       37.07       34.69      8.67 o
 -11   1   9      164.41      186.21     19.28 o
 -10   1   9        0.08        1.95      4.19 o
  -9   1   9        1.72        3.28      2.63 o
  -8   1   9        6.19        5.82      1.76 o
  -7   1   9       22.72       19.28      2.19 o
  -6   1   9      254.08      271.67      8.30 o
  -5   1   9       28.91       36.04      3.59 o
  -4   1   9      344.83      327.59     14.44 o
  -3   1   9      863.20      913.19     31.53 o
  -2   1   9        0.00        0.72      2.22 o
  -1   1   9        4.11       -0.87      3.23 o
   0   1   9        3.07        4.75      3.99 o
   1   1   9       99.58       93.63      6.03 o
   2   1   9       57.48       51.07      5.31 o
   3   1   9       64.07       65.66      5.96 o
   4   1   9      104.13      106.45      8.44 o
   5   1   9       29.43       26.41      4.23 o
   6   1   9       30.30       28.82      4.88 o
   7   1   9        0.00       -0.30      1.55 o
   8   1   9       17.93       14.76      3.73 o
   9   1   9        4.87        7.83      1.64 o
  10   1   9       38.33       43.30      6.88 o
  11   1   9        0.40       -1.70      3.59 o
  12   1   9       19.59       19.15      5.20 o
 -15   2   9        3.76        5.80      6.14 o
 -14   2   9       11.74       12.80      8.67 o
 -13   2   9        8.30        6.61      6.60 o
 -12   2   9       15.28        8.76     12.23 o
 -11   2   9       48.04       35.61      8.15 o
 -10   2   9       23.75       33.85      8.44 o
  -9   2   9      126.69      121.71     13.17 o
  -8   2   9        0.79        1.98      1.72 o
  -7   2   9      145.28      155.65      7.98 o
  -6   2   9        2.74        0.16      2.45 o
  -5   2   9       74.25       67.25      5.38 o
  -4   2   9        4.15        3.19      1.18 o
  -3   2   9        8.14        7.20      2.04 o
  -2   2   9      111.48      108.94      6.37 o
  -1   2   9      260.42      233.21     17.17 o
   0   2   9      297.68      318.65     12.65 o
   1   2   9     4173.99     4107.72     46.17 o
   2   2   9        6.76        6.85      3.44 o
   3   2   9      562.98      500.53     27.51 o
   4   2   9       22.03       23.13      4.64 o
   5   2   9      282.42      276.65     17.51 o
   6   2   9        8.66       10.51      4.03 o
   7   2   9      332.99      339.65     18.39 o
   8   2   9        5.06        3.87      1.83 o
   9   2   9       13.94        9.62      2.33 o
  10   2   9        6.34        3.09      3.00 o
  11   2   9        0.58        2.15      2.68 o
  12   2   9        6.95        8.03      3.10 o
 -15   3   9        1.14        3.18      5.92 o
 -14   3   9        8.60        7.86      8.12 o
 -13   3   9       19.11       13.59      5.86 o
 -12   3   9        7.08        6.38      4.36 o
 -11   3   9        0.82       -2.92      1.97 o
 -10   3   9       77.58       84.52     11.43 o
  -9   3   9        3.58        2.98      1.98 o
  -8   3   9        4.82        2.39      2.24 o
  -7   3   9      345.73      344.78     10.75 o
  -6   3   9       88.75       76.09      4.44 o
  -5   3   9       28.73       32.89      3.19 o
  -4   3   9       28.79       39.66      3.70 o
  -3   3   9      121.42      120.48      6.36 o
  -2   3   9      198.71      208.06     12.70 o
  -1   3   9       98.18       82.18      8.45 o
   0   3   9      433.69      426.93     16.23 o
   1   3   9      227.12      199.42     11.87 o
   2   3   9       59.39       47.29      6.29 o
   3   3   9        2.59        1.16      2.48 o
   4   3   9        6.52        3.61      2.93 o
   5   3   9       69.03       71.70      8.87 o
   6   3   9       21.39       15.80      3.10 o
   7   3   9        1.06        1.65      1.74 o
   8   3   9       52.97       58.36      9.02 o
   9   3   9       46.44       53.25      7.46 o
  10   3   9       44.54       46.97      7.05 o
  11   3   9        0.02       -1.47      2.38 o
 -14   4   9        3.60        8.69      7.24 o
 -13   4   9        0.74        4.67      4.71 o
 -12   4   9        0.01        0.86      2.33 o
 -11   4   9       79.09       69.73     11.79 o
 -10   4   9      199.48      204.05     19.41 o
  -9   4   9      582.23      620.03     29.18 o
  -8   4   9      301.66      293.66     15.84 o
  -7   4   9      925.54      950.37     19.15 o
  -6   4   9       32.16       27.19      3.10 o
  -5   4   9      106.55      101.33      6.43 o
  -4   4   9       33.51       37.93      4.95 o
  -3   4   9      148.07      160.77     10.69 o
  -2   4   9      191.67      163.38     13.65 o
  -1   4   9       55.02       46.02      5.89 o
   0   4   9        1.37       -4.47      3.22 o
   1   4   9       24.77       11.24      6.32 o
   2   4   9        9.29        9.04      4.50 o
   3   4   9      243.02      266.56     16.82 o
   4   4   9       29.26       18.98      4.85 o
   5   4   9       11.19       11.62      3.64 o
   6   4   9        0.39       -1.95      2.61 o
   7   4   9       14.29        9.75      2.49 o
   8   4   9        2.78        2.02      1.40 o
   9   4   9        2.03        2.80      1.52 o
  10   4   9        5.76        1.67      3.17 o
  11   4   9        2.40       -1.68      1.98 o
 -14   5   9        0.00        2.71      2.48 o
 -13   5   9        0.17       -1.44      4.52 o
 -12   5   9       76.42      105.07     15.84 o
 -11   5   9       10.15       11.98      5.72 o
 -10   5   9      207.83      227.66     21.80 o
  -9   5   9      317.14      340.84     22.65 o
  -8   5   9       64.25       63.35      7.17 o
  -7   5   9       59.73       58.05      5.58 o
  -6   5   9      170.52      187.52      8.33 o
  -5   5   9       16.01        8.85      5.17 o
  -4   5   9       32.61       23.66      3.11 o
  -3   5   9      158.42      205.10     14.24 o
  -2   5   9       47.83       46.97      6.73 o
  -1   5   9        0.11        0.53      3.21 o
   0   5   9      282.35      297.47     19.43 o
   1   5   9       71.30       56.43      7.83 o
   2   5   9        0.62        1.46      2.99 o
   3   5   9       10.80       15.30     11.03 o
   4   5   9        2.08        2.84      2.57 o
   5   5   9       28.55       26.72      4.49 o
   6   5   9        0.04        1.40      2.44 o
   7   5   9        3.80       -2.53      3.80 o
   8   5   9        8.90        4.34      2.18 o
   9   5   9       35.41       33.74      6.01 o
  10   5   9        0.07        1.96      3.24 o
 -13   6   9       17.58       20.15     10.92 o
 -12   6   9        0.00       -0.53      3.27 o
 -11   6   9        0.43        0.56      3.42 o
 -10   6   9        1.88       -3.86      5.24 o
  -9   6   9        2.64       -3.49      3.58 o
  -8   6   9        0.22        0.55      1.33 o
  -7   6   9        4.35        2.07      2.29 o
  -6   6   9        3.69        7.11      3.95 o
  -5   6   9        0.00       -0.34      1.96 o
  -4   6   9      682.85      703.59     20.39 o
  -3   6   9       74.80       95.67      8.76 o
  -2   6   9      166.46      185.23     13.45 o
  -1   6   9       97.79      111.05     10.53 o
   0   6   9       15.77       12.52      3.09 o
   1   6   9        7.18        2.83      4.72 o
   2   6   9      545.10      531.06     23.73 o
   3   6   9       57.81       51.25      6.94 o
   4   6   9      316.92      322.66     21.19 o
   5   6   9        0.15       -1.08      3.18 o
   6   6   9       15.55       13.00      5.01 o
   7   6   9       29.42       20.91      3.50 o
   8   6   9        0.22       -4.35      3.97 o
   9   6   9       10.87        3.87      4.33 o
  10   6   9        0.08       -3.37      7.19 o
 -12   7   9        4.70        0.78      2.60 o
 -11   7   9        5.72        2.15      4.76 o
 -10   7   9        7.05        4.42      3.99 o
  -9   7   9        5.72        7.31      3.24 o
  -8   7   9       17.70       11.79      6.23 o
  -7   7   9        8.10       10.52      4.28 o
  -6   7   9        0.00       -1.27      4.53 o
  -5   7   9       22.76        8.60      4.17 o
  -4   7   9        4.19        4.55      2.04 o
  -3   7   9        0.62        0.40      2.27 o
  -2   7   9       11.26       10.57      2.35 o
  -1   7   9      112.98      129.47     15.32 o
   0   7   9      118.31      131.84     13.22 o
   1   7   9        0.13       -0.52      1.93 o
   2   7   9       20.77       19.96      5.68 o
   3   7   9        0.00        1.63      3.03 o
   4   7   9        0.78        0.94      3.02 o
   5   7   9        4.88        3.48      3.59 o
   6   7   9        0.40        0.26      5.11 o
   7   7   9        0.31        3.24      3.86 o
   8   7   9        4.32        0.55      2.69 o
   9   7   9        0.85       -5.03      3.81 o
 -11   8   9        1.15        0.86      4.51 o
 -10   8   9       13.80       10.71      8.40 o
  -9   8   9        1.22        1.48      2.69 o
  -8   8   9        4.89       15.28      6.39 o
  -7   8   9        9.03       10.75      5.36 o
  -6   8   9       62.33       58.69     10.37 o
  -5   8   9        7.18       13.64      4.15 o
  -4   8   9        5.01        8.84      3.92 o
  -3   8   9      146.67      143.40     12.25 o
  -2   8   9       12.88       14.87      2.43 o
  -1   8   9      140.06      171.75     16.06 o
   0   8   9        3.72        4.24      4.11 o
   1   8   9        2.11        0.55      2.06 o
   2   8   9        6.72        5.42      3.43 o
   3   8   9       38.55       34.16      7.21 o
   4   8   9       10.93       10.05      4.26 o
   5   8   9        3.43        6.08      4.35 o
   6   8   9        0.61        2.77      3.04 o
   7   8   9       29.39       33.32      7.79 o
   8   8   9       15.67        8.09      4.84 o
  -9   9   9        0.20        3.11      3.22 o
  -8   9   9        1.22       13.85      8.74 o
  -7   9   9        6.65       22.87      7.95 o
  -6   9   9       66.98       49.60     13.89 o
  -5   9   9        5.18        3.50      5.42 o
  -4   9   9        2.31        8.77      4.38 o
  -3   9   9        7.35        3.31      8.65 o
  -2   9   9        8.59        9.82     19.00 o
  -1   9   9       22.53       19.16      3.77 o
   0   9   9        3.23        4.05      5.49 o
   1   9   9        0.52        0.51      5.41 o
   2   9   9        3.16       -4.10     12.39 o
   3   9   9        8.10        7.20      2.59 o
   4   9   9        2.10        0.37      4.80 o
   5   9   9        0.13        1.40      3.68 o
   6   9   9        4.99        6.53      7.36 o
  -7  10   9        4.82       15.16     10.58 o
  -6  10   9        0.01        3.23      2.60 o
  -5  10   9       13.95        1.26     11.79 o
  -4  10   9        3.27        2.81      4.03 o
  -3  10   9        0.13       -2.88      4.61 o
  -2  10   9        0.84       12.48     15.12 o
  -1  10   9       16.90       25.79      6.87 o
   0  10   9        6.77        7.93      6.42 o
   1  10   9        7.29        7.12      5.56 o
   2  10   9        1.98        3.84      4.60 o
   3  10   9        0.40        1.50      5.92 o
   4  10   9        7.84       10.62      6.93 o
  -2  11   9       24.66       51.93     12.66 o
  -1  11   9       52.67       84.91     15.16 o
 -14   0  10       17.50       15.63      8.33 o
 -12   0  10        0.02       10.92     10.55 o
 -10   0  10        4.86        1.93      5.49 o
  -8   0  10       58.63       54.31      7.31 o
  -6   0  10       25.38       23.70      3.09 o
  -4   0  10        4.69        7.54      1.67 o
  -2   0  10        0.59        0.47      1.45 o
   0   0  10      150.62      165.96     13.83 o
   2   0  10      103.32       94.68      8.67 o
   4   0  10        3.25        3.46      2.89 o
   6   0  10       22.33        9.41      3.97 o
   8   0  10       49.65       75.35     11.20 o
  10   0  10      312.88      402.87     41.48 o
 -15   1  10        6.12       11.87      6.32 o
 -14   1  10       11.19       11.09     10.75 o
 -13   1  10       46.59       45.34     18.17 o
 -12   1  10        2.57        2.14      3.67 o
 -11   1  10        1.17       -0.94      4.63 o
 -10   1  10       75.61       61.58     20.56 o
  -9   1  10      106.06      114.80      8.18 o
  -8   1  10       15.76       15.48      2.15 o
  -7   1  10       56.65       55.96      3.73 o
  -6   1  10        1.09        3.44      1.47 o
  -5   1  10        2.10        6.10      5.36 o
  -4   1  10      509.08      497.93     17.50 o
  -3   1  10        1.77        1.58      1.56 o
  -2   1  10        9.08       12.52      1.88 o
  -1   1  10       19.25       14.31      3.26 o
   0   1  10       32.53       20.15      4.38 o
   1   1  10       38.02       26.50      5.86 o
   2   1  10      122.59      110.14      5.82 o
   3   1  10       35.63       44.85      5.06 o
   4   1  10        1.29        0.44      2.31 o
   5   1  10      222.40      248.04     14.10 o
   6   1  10        7.11        3.64      2.46 o
   7   1  10       15.50        8.97      3.40 o
   8   1  10       10.85       19.54      5.61 o
   9   1  10        7.64        5.63      4.41 o
  10   1  10        3.21        2.69      2.20 o
  11   1  10       13.57       11.11      4.87 o
 -15   2  10        0.84       -2.94      9.30 o
 -14   2  10        4.66       -4.08      8.40 o
 -13   2  10       13.74       17.44      6.59 o
 -12   2  10       14.15       13.58      4.40 o
 -11   2  10       76.04      101.10     17.74 o
 -10   2  10      103.63       80.72     16.95 o
  -9   2  10       27.54        6.51      6.86 o
  -8   2  10        4.31        5.64      3.57 o
  -7   2  10      183.25      185.73     24.42 o
  -6   2  10        0.00        0.96      1.65 o
  -5   2  10      105.68      148.46     11.02 o
  -4   2  10       16.85       29.53      5.06 o
  -3   2  10      114.05      112.82      6.86 o
  -2   2  10      197.57      188.52     11.04 o
  -1   2  10       82.49       95.25      6.91 o
   0   2  10        1.94        3.34      2.30 o
   1   2  10      694.85      570.08     40.52 o
   2   2  10      207.56      193.15      9.59 o
   3   2  10       81.17       87.30      9.55 o
   4   2  10       14.12       15.37      4.72 o
   5   2  10        5.95       -0.85      1.94 o
   6   2  10       15.55       15.50      3.63 o
   7   2  10        0.08        3.57      2.27 o
   8   2  10        0.63        0.52      2.16 o
   9   2  10        0.03       -1.28      3.31 o
  10   2  10       10.98       12.09      2.79 o
  11   2  10       13.87       13.58      3.12 o
 -14   3  10       54.63       75.27     27.64 o
 -13   3  10        6.74       -0.23      6.32 o
 -12   3  10        1.93       -1.01      6.54 o
 -11   3  10       47.66       37.50      9.62 o
 -10   3  10        0.26       -0.26      2.12 o
  -9   3  10       93.02       97.76     10.53 o
  -8   3  10        1.01        1.19      4.22 o
  -7   3  10       43.21       38.83      3.74 o
  -6   3  10       69.32       67.96      5.18 o
  -5   3  10       38.47       39.89      3.75 o
  -4   3  10        0.58        1.12      1.89 o
  -3   3  10        6.42        1.27      1.40 o
  -2   3  10      219.95      182.14     15.30 o
  -1   3  10      688.31      639.23     30.01 o
   0   3  10       13.73       21.53      3.88 o
   1   3  10      349.95      343.79     16.40 o
   2   3  10       70.60       63.24      6.36 o
   3   3  10       69.23       57.33      6.93 o
   4   3  10       62.28       56.62      8.82 o
   5   3  10        3.71        1.55      3.27 o
   6   3  10       14.45       11.66      4.23 o
   7   3  10        0.36       -0.65      2.53 o
   8   3  10       31.63       28.40      6.36 o
   9   3  10       11.00        7.92      3.56 o
  10   3  10        3.48        0.48      1.51 o
  11   3  10        0.29        2.23      3.18 o
 -14   4  10       19.01       18.97     15.33 o
 -13   4  10        0.02        8.81     10.22 o
 -12   4  10       27.56       30.59     10.39 o
 -11   4  10        2.01        4.09      3.40 o
 -10   4  10       10.76        9.91      4.54 o
  -9   4  10       99.69       96.38     11.47 o
  -8   4  10        0.04        0.12      1.59 o
  -7   4  10      207.60      191.60      9.79 o
  -6   4  10       11.88        6.75      2.98 o
  -5   4  10       52.90       56.82      5.36 o
  -4   4  10       22.71       17.59      2.85 o
  -3   4  10        0.89        1.79      2.53 o
  -2   4  10       56.18       67.78      8.04 o
  -1   4  10        0.02       -1.52      2.46 o
   0   4  10      189.85      153.29     12.57 o
   1   4  10       50.16       34.86      7.31 o
   2   4  10        0.77        3.92      2.83 o
   3   4  10      171.31      189.12     14.58 o
   4   4  10       44.32       40.43      7.74 o
   5   4  10       17.12       19.66      5.34 o
   6   4  10       29.89       38.62      7.06 o
   7   4  10       69.96       87.75     11.62 o
   8   4  10       13.63        4.06      2.80 o
   9   4  10        6.56        2.75      1.80 o
  10   4  10        0.64        0.12      3.41 o
 -13   5  10        3.74        5.34     11.23 o
 -12   5  10        0.66       -0.16      3.90 o
 -11   5  10        6.68        3.98      3.92 o
 -10   5  10      210.38      204.09     20.73 o
  -9   5  10       42.19       33.34      8.15 o
  -8   5  10      317.09      363.19     17.59 o
  -7   5  10       51.63       48.85      5.02 o
  -6   5  10       12.70       12.29      2.13 o
  -5   5  10        0.00        5.30      2.10 o
  -4   5  10        6.37        3.87      2.52 o
  -3   5  10       38.14       40.43      6.29 o
  -2   5  10        0.52       -0.22      2.84 o
  -1   5  10      142.65      138.27     12.15 o
   0   5  10        0.06       -3.10      3.20 o
   1   5  10      133.21      123.86     11.27 o
   2   5  10       38.92       54.90      8.33 o
   3   5  10        5.42        6.29      4.93 o
   4   5  10       31.15       24.03      6.42 o
   5   5  10       64.62       52.38      6.52 o
   6   5  10        9.26        3.85      3.65 o
   7   5  10        5.67        5.28      3.65 o
   8   5  10       34.14       27.19      5.67 o
   9   5  10        2.01       -0.38      1.96 o
  10   5  10       10.57        8.35      2.87 o
 -13   6  10        0.25        2.02     10.00 o
 -12   6  10        4.37        0.69      3.49 o
 -11   6  10        2.88       -1.29      3.94 o
 -10   6  10       20.57       21.64      7.11 o
  -9   6  10        0.77       -7.49      5.00 o
  -8   6  10        9.37        7.88      2.81 o
  -7   6  10        7.63        4.57      1.88 o
  -6   6  10       10.33       10.55      2.75 o
  -5   6  10      352.88      337.27     13.21 o
  -4   6  10        6.38        5.67      2.19 o
  -3   6  10       21.73       22.31      4.53 o
  -2   6  10       12.38       12.08     12.00 o
  -1   6  10       95.25       90.99     11.56 o
   0   6  10      353.64      341.10     20.62 o
   1   6  10       31.19       23.14      7.72 o
   2   6  10      507.33      527.12     26.73 o
   3   6  10       34.05       51.62      9.82 o
   4   6  10      153.42      186.39     15.21 o
   5   6  10        2.07        2.82      2.41 o
   6   6  10       33.31       20.94      3.90 o
   7   6  10        1.38        0.14      2.25 o
   8   6  10        6.51        5.88      2.02 o
   9   6  10        7.25        3.36      2.38 o
 -12   7  10        1.82        4.07      6.82 o
 -11   7  10        7.11        3.42      4.06 o
 -10   7  10        2.99       -0.61      3.39 o
  -9   7  10       42.40       28.23      8.95 o
  -8   7  10        1.46        4.35      3.49 o
  -7   7  10       12.32        6.19      4.54 o
  -6   7  10       42.88       57.86      8.17 o
  -5   7  10      345.92      338.65     16.71 o
  -4   7  10        0.00        4.25      3.79 o
  -3   7  10      428.48      418.45     21.01 o
  -2   7  10       13.28       13.40      4.16 o
  -1   7  10        0.31        0.30      2.92 o
   0   7  10       30.68       27.40      6.27 o
   1   7  10        7.34        3.31      2.94 o
   2   7  10       54.68       45.19      7.86 o
   3   7  10        8.28        4.64      2.19 o
   4   7  10       56.69       74.98     11.91 o
   5   7  10        1.56        2.11      4.14 o
   6   7  10        4.36       -0.54      3.78 o
   7   7  10        0.06       -0.48      4.60 o
   8   7  10        0.21       -2.00      3.48 o
 -10   8  10        2.88       -0.45      5.74 o
  -9   8  10        0.05       -0.25      2.70 o
  -8   8  10       13.17       22.97      8.64 o
  -7   8  10        3.50       11.70      6.90 o
  -6   8  10        4.79        6.53      4.89 o
  -5   8  10       11.38        8.64      4.19 o
  -4   8  10       81.32       60.89     11.46 o
  -3   8  10       10.75        6.39      2.80 o
  -2   8  10        0.16        2.06      2.66 o
  -1   8  10       11.21        4.16      2.03 o
   0   8  10        0.21        1.22      2.60 o
   1   8  10        3.51        2.66      2.34 o
   2   8  10        2.82        0.68      3.57 o
   3   8  10        7.78       13.68      5.07 o
   4   8  10       27.65       34.96      9.12 o
   5   8  10        3.01        3.51      2.88 o
   6   8  10        2.33        3.06      4.88 o
   7   8  10        1.75        2.56      4.61 o
  -9   9  10        0.42       -1.30      3.41 o
  -8   9  10        2.45       18.98      9.55 o
  -7   9  10        3.70       19.25     10.95 o
  -6   9  10       19.94       11.54      6.00 o
  -5   9  10        3.27        1.24      3.20 o
  -4   9  10        0.95        7.00      4.98 o
  -3   9  10        3.80        6.80      2.39 o
  -2   9  10        4.15        5.76     17.41 o
  -1   9  10       16.53       12.42      3.20 o
   0   9  10        0.97        0.20      5.54 o
   1   9  10        0.00        0.89      6.19 o
   2   9  10        2.00       -0.87      3.77 o
   3   9  10        3.09        4.20      4.09 o
   4   9  10        3.30        8.40      3.54 o
   5   9  10        3.43        1.43      4.22 o
  -6  10  10        1.89        3.01      9.87 o
  -5  10  10       28.30       19.14      8.24 o
  -4  10  10        0.74       -0.62      1.82 o
  -3  10  10        0.24       -0.34      4.00 o
  -2  10  10        6.18       19.43     24.56 o
  -1  10  10        1.04        1.54      4.19 o
   0  10  10        0.89        4.22      2.71 o
   1  10  10        3.08        1.32      4.76 o
   2  10  10        0.38       -5.98     16.92 o
   3  10  10        6.34        9.50      6.81 o
 -15   0  11        8.98       10.13     11.36 o
 -13   0  11       28.44       16.84     11.40 o
 -11   0  11       30.02       37.79     14.56 o
  -9   0  11        4.62        4.34      1.71 o
  -7   0  11        0.35        0.38      1.55 o
  -5   0  11       31.05       23.76      2.73 o
  -3   0  11      197.57      175.68     18.05 o
  -1   0  11       19.05       21.67      4.04 o
   1   0  11        5.70        6.43      1.69 o
   3   0  11       33.70       29.13      5.93 o
   5   0  11       44.68       44.57      8.96 o
   7   0  11      125.68      127.65     16.95 o
   9   0  11       35.15       41.99     14.42 o
  11   0  11       17.98       22.21     10.46 o
 -15   1  11        2.02        4.44      9.54 o
 -14   1  11        8.74        5.97      8.24 o
 -13   1  11       35.29       40.92     13.30 o
 -12   1  11       19.59       16.03      9.29 o
 -11   1  11      101.06      102.24     19.05 o
 -10   1  11      177.94      169.96     16.08 o
  -9   1  11      135.97      154.94     11.35 o
  -8   1  11      112.12      112.26      8.57 o
  -7   1  11       23.10       20.17      5.21 o
  -6   1  11      393.75      419.89     12.15 o
  -5   1  11        1.36        1.02      2.09 o
  -4   1  11      106.02       96.66      7.95 o
  -3   1  11        0.19        2.78      1.70 o
  -2   1  11       27.61       32.27      3.74 o
  -1   1  11       20.55       16.11      5.27 o
   0   1  11        5.79        4.99      2.25 o
   1   1  11        5.14        2.77      2.70 o
   2   1  11      408.50      367.00     18.90 o
   3   1  11      128.22      136.59      8.88 o
   4   1  11        1.75        1.08      2.51 o
   5   1  11      104.80       85.97      8.00 o
   6   1  11       11.41       10.79      3.63 o
   7   1  11       29.69       28.98      6.20 o
   8   1  11        2.65       -2.72      3.21 o
   9   1  11        0.04        2.50      4.26 o
  10   1  11       29.40       33.15      7.34 o
  11   1  11        2.68        3.84      3.90 o
 -15   2  11        1.04       -7.84     12.16 o
 -14   2  11        7.60       11.40      8.90 o
 -13   2  11       47.50       57.12     14.48 o
 -12   2  11        8.90        7.35      6.28 o
 -11   2  11      130.56      150.60     21.99 o
 -10   2  11        6.67        5.62      5.30 o
  -9   2  11       13.38        5.79      6.88 o
  -8   2  11       29.74       25.07      6.58 o
  -7   2  11        1.73        3.17      2.48 o
  -6   2  11      842.31      939.11     27.21 o
  -5   2  11      122.50      163.02     21.91 o
  -4   2  11      750.69      837.03     30.28 o
  -3   2  11      208.08      204.64     10.32 o
  -2   2  11      340.58      330.29     20.92 o
  -1   2  11       95.39       93.89      6.49 o
   0   2  11      309.82      280.26     16.58 o
   1   2  11       25.60       14.63      2.15 o
   2   2  11       26.80       21.75      4.99 o
   3   2  11      153.95      164.88     13.76 o
   4   2  11       18.02       23.09      5.45 o
   5   2  11       47.38       60.82      7.36 o
   6   2  11        1.52        4.42      2.40 o
   7   2  11       43.40       49.47      8.53 o
   8   2  11       12.24       15.55      5.05 o
   9   2  11        0.01       -2.39      3.79 o
  10   2  11        0.36       -0.82      2.46 o
  11   2  11        0.79       -0.08      3.00 o
 -14   3  11        0.06       -3.81      9.57 o
 -13   3  11        8.59        7.99      5.63 o
 -12   3  11        0.91        1.73      7.44 o
 -11   3  11       41.19       45.48     18.59 o
 -10   3  11       19.21       14.25      6.15 o
  -9   3  11      233.97      225.75     17.54 o
  -8   3  11       53.12       49.51      7.87 o
  -7   3  11      335.33      359.55     15.09 o
  -6   3  11       32.31       37.46      4.40 o
  -5   3  11      570.24      671.97     22.53 o
  -4   3  11      135.99      142.30     10.56 o
  -3   3  11        7.52        4.80      3.26 o
  -2   3  11        3.09        7.36      3.60 o
  -1   3  11      336.60      287.57     28.68 o
   0   3  11      129.29      111.52      8.88 o
   1   3  11      304.33      281.89     13.66 o
   2   3  11      123.17      129.65     10.48 o
   3   3  11      239.04      217.40     14.08 o
   4   3  11        2.81        1.57      4.03 o
   5   3  11      106.71       99.62     11.52 o
   6   3  11        1.64       -0.09      2.37 o
   7   3  11        4.21        2.68      2.53 o
   8   3  11        1.61       -1.77      2.57 o
   9   3  11       15.97       16.84      5.09 o
  10   3  11        1.30       -1.56      3.56 o
 -14   4  11       17.42       14.20      7.15 o
 -13   4  11       14.31       19.09     10.16 o
 -12   4  11        3.96       -2.71      8.14 o
 -11   4  11        5.47        6.94      5.07 o
 -10   4  11       13.19        5.89      2.76 o
  -9   4  11        5.64        3.82      2.29 o
  -8   4  11        1.09       -3.45      3.29 o
  -7   4  11      263.31      288.73     15.43 o
  -6   4  11       55.46       44.31      5.35 o
  -5   4  11       58.91       74.29      5.81 o
  -4   4  11        1.76       -1.25      2.82 o
  -3   4  11       22.53       27.90      5.00 o
  -2   4  11        1.88        1.96      3.39 o
  -1   4  11      173.08      144.46      9.89 o
   0   4  11      242.62      245.08     14.25 o
   1   4  11       80.98       75.81      9.62 o
   2   4  11        0.12       -2.71      2.45 o
   3   4  11      204.74      210.19     15.75 o
   4   4  11      101.06      100.67     13.23 o
   5   4  11        7.12        5.22      3.18 o
   6   4  11       14.55        6.97      2.44 o
   7   4  11       15.72       10.52      3.64 o
   8   4  11       13.94       11.05      3.70 o
   9   4  11       15.34       17.57      4.58 o
  10   4  11        1.31        0.97      2.04 o
 -13   5  11        1.32       12.50     13.36 o
 -12   5  11       22.63       32.71     17.29 o
 -11   5  11       15.88       17.28      8.01 o
 -10   5  11       79.22       99.31     15.82 o
  -9   5  11        4.54        3.18      6.08 o
  -8   5  11       10.87       17.06      4.23 o
  -7   5  11        4.50        6.16      1.01 o
  -6   5  11        6.86        4.35      2.19 o
  -5   5  11        0.56        8.54      3.75 o
  -4   5  11       34.81       29.87      5.92 o
  -3   5  11      268.00      281.05     17.34 o
  -2   5  11       33.39       31.70      6.66 o
  -1   5  11        0.05        2.77      2.45 o
   0   5  11       28.13       21.65      5.91 o
   1   5  11        1.00        4.30      4.73 o
   2   5  11       71.37       63.50     10.04 o
   3   5  11        2.21        3.46      5.86 o
   4   5  11        9.73        7.28      3.33 o
   5   5  11       22.62       19.48      5.49 o
   6   5  11       10.79        3.89      3.87 o
   7   5  11       17.63       11.99      3.78 o
   8   5  11        3.67        5.07      3.19 o
   9   5  11        0.40        0.70      2.60 o
 -12   6  11       11.38       21.24     12.28 o
 -11   6  11        8.52        8.78      6.84 o
 -10   6  11       26.93       37.45     12.60 o
  -9   6  11        3.62        0.68      4.20 o
  -8   6  11        5.03       -0.15      2.55 o
  -7   6  11        0.40       -0.70      3.03 o
  -6   6  11       45.18       44.74      6.99 o
  -5   6  11       22.46       18.35      4.01 o
  -4   6  11      132.21      153.18      9.90 o
  -3   6  11       26.41       32.61      5.64 o
  -2   6  11        5.05        2.62      3.18 o
  -1   6  11       30.69       21.04      5.21 o
   0   6  11      338.21      359.45     21.44 o
   1   6  11        0.11        7.97      4.60 o
   2   6  11      139.19      161.56     15.24 o
   3   6  11       60.39       72.51     10.69 o
   4   6  11      114.39      112.51     12.11 o
   5   6  11       45.90       42.95      7.38 o
   6   6  11       67.14       65.17      9.92 o
   7   6  11        3.24       -0.61      3.34 o
   8   6  11        0.10       -2.47      2.50 o
 -11   7  11        0.54        2.10      4.87 o
 -10   7  11        5.77        0.99      6.70 o
  -9   7  11        0.29       -0.81      2.88 o
  -8   7  11       28.59       24.77      6.50 o
  -7   7  11        3.54        6.32      2.93 o
  -6   7  11       64.03       51.50     10.81 o
  -5   7  11       67.96       44.35      8.76 o
  -4   7  11       18.48       15.63      4.46 o
  -3   7  11       35.30       39.00      5.96 o
  -2   7  11        6.20       12.80      7.20 o
  -1   7  11        1.95        2.14      3.59 o
   0   7  11       73.05       60.94      7.96 o
   1   7  11        3.31        5.01      2.99 o
   2   7  11       25.16       12.87      5.15 o
   3   7  11        6.68        1.15      3.37 o
   4   7  11        2.34       -3.20      3.04 o
   5   7  11       15.37       13.62      4.97 o
   6   7  11        9.44        6.99      3.01 o
   7   7  11        8.75        2.08      2.55 o
 -10   8  11       12.04       10.23      5.95 o
  -9   8  11       10.95        4.54      4.76 o
  -8   8  11       33.76       32.37      7.79 o
  -7   8  11        0.12       -2.82      4.51 o
  -6   8  11       38.37       53.29      8.47 o
  -5   8  11        3.98        4.01      3.85 o
  -4   8  11        2.46        3.05      1.87 o
  -3   8  11       98.59      136.28     14.58 o
  -2   8  11        5.97        9.27      4.08 o
  -1   8  11        5.81        2.58      3.29 o
   0   8  11        0.13        1.09      2.22 o
   1   8  11        2.92        1.84      2.22 o
   2   8  11        2.59        0.13      3.21 o
   3   8  11        3.65        4.64      4.27 o
   4   8  11        0.72        1.75      3.06 o
   5   8  11        1.03       -3.90      2.60 o
   6   8  11        0.02       -1.41      5.15 o
  -8   9  11        2.73        2.17      4.50 o
  -7   9  11        1.36        3.23      7.84 o
  -6   9  11       19.46       10.93      9.77 o
  -5   9  11        9.03        6.72      4.20 o
  -4   9  11        8.43       13.20      2.79 o
  -3   9  11        5.78        6.50      3.28 o
  -2   9  11        1.67       -1.43      2.54 o
  -1   9  11        7.53       14.45      5.00 o
   0   9  11        0.00       -1.25      5.70 o
   1   9  11        4.82        1.50      4.53 o
   2   9  11       25.18       40.42      7.95 o
   3   9  11        8.22        8.31      4.50 o
   4   9  11        2.89        9.06      5.49 o
  -5  10  11        0.05       -3.37      9.06 o
  -4  10  11        2.76        0.22      2.64 o
  -3  10  11        4.24       15.34      7.18 o
  -2  10  11        0.00       10.68      9.90 o
  -1  10  11       23.26       29.21      8.09 o
   0  10  11        5.35        1.17      6.33 o
   1  10  11        8.70       12.49      9.38 o
 -14   0  12        9.22       10.24      9.19 o
 -12   0  12        0.31        4.29      9.07 o
 -10   0  12      109.04      111.30     19.20 o
  -8   0  12        0.57        1.31      2.41 o
  -6   0  12      240.01      237.41     12.19 o
  -4   0  12      102.24      103.37     14.58 o
  -2   0  12        0.27        1.08      0.82 o
   0   0  12       21.83       20.62      4.46 o
   2   0  12       43.08       49.36      6.78 o
   4   0  12      199.08      193.51     18.99 o
   6   0  12        0.10        6.31      4.03 o
   8   0  12        1.12       -2.73      3.40 o
  10   0  12       89.24      125.42     25.06 o
 -14   1  12        3.64        6.03     13.05 o
 -13   1  12       11.30       11.03     13.60 o
 -12   1  12        4.83        5.84      9.42 o
 -11   1  12      119.39      113.54     16.17 o
 -10   1  12       16.28        8.52      7.51 o
  -9   1  12      274.09      305.63     16.66 o
  -8   1  12      302.96      314.99     12.38 o
  -7   1  12        9.13        5.39      2.32 o
  -6   1  12       33.52       38.72      4.27 o
  -5   1  12       36.69       38.54      3.58 o
  -4   1  12       16.06       10.26      2.63 o
  -3   1  12       13.76       17.77      2.94 o
  -2   1  12      116.89      127.76      9.31 o
  -1   1  12       61.80       53.46      5.59 o
   0   1  12       10.41       15.32      5.03 o
   1   1  12        4.81        2.12      1.33 o
   2   1  12       18.26       13.87      2.58 o
   3   1  12       36.98       30.96      4.91 o
   4   1  12       29.86       36.20      5.78 o
   5   1  12        3.10        2.14      2.98 o
   6   1  12       49.69       53.03      8.43 o
   7   1  12      147.20      161.30     15.71 o
   8   1  12       18.45       13.69      5.28 o
   9   1  12       61.23       75.27     11.67 o
  10   1  12        0.54        0.93      3.91 o
 -14   2  12       24.24       28.84     17.62 o
 -13   2  12        2.47        2.61      1.63 o
 -12   2  12        7.27        3.24      3.15 o
 -11   2  12      152.39      156.77     19.13 o
 -10   2  12        4.41      -11.37      7.58 o
  -9   2  12        7.88        4.27      2.36 o
  -8   2  12      144.54      129.85     11.40 o
  -7   2  12        0.10       -1.38      2.70 o
  -6   2  12       11.78       16.91      5.07 o
  -5   2  12      118.68      138.43     16.79 o
  -4   2  12        2.50       11.50      4.19 o
  -3   2  12        0.02        3.11      2.06 o
  -2   2  12      171.57      164.85     10.43 o
  -1   2  12       77.12       72.26      9.96 o
   0   2  12      128.36      144.70     11.73 o
   1   2  12        5.42        4.33      3.91 o
   2   2  12       46.03       34.05      2.72 o
   3   2  12      162.02      155.35     13.52 o
   4   2  12       26.34       34.73      6.78 o
   5   2  12       10.06       10.25      3.19 o
   6   2  12       32.76       36.43      7.33 o
   7   2  12       14.40       13.77      3.87 o
   8   2  12        0.19       -0.29      3.65 o
   9   2  12        1.04        1.11      3.02 o
  10   2  12        5.99        3.73      2.92 o
 -14   3  12        6.43        0.44     10.10 o
 -13   3  12        0.65       -2.12      2.01 o
 -12   3  12        2.79       -2.22      5.44 o
 -11   3  12      145.57      141.76     21.66 o
 -10   3  12        7.88      -10.08     12.92 o
  -9   3  12      521.67      599.91     35.43 o
  -8   3  12        1.05        3.73      7.52 o
  -7   3  12      212.49      218.76     13.36 o
  -6   3  12        9.78       21.51      5.27 o
  -5   3  12      234.64      244.15     17.43 o
  -4   3  12       44.22       36.89      5.12 o
  -3   3  12      110.77      118.53      7.48 o
  -2   3  12      125.19      145.13      8.39 o
  -1   3  12      107.77       88.23     12.13 o
   0   3  12       27.70       26.26      4.12 o
   1   3  12      612.19      582.80     22.92 o
   2   3  12        5.48       10.70      4.76 o
   3   3  12      259.79      285.94     19.00 o
   4   3  12        0.07        1.01      4.33 o
   5   3  12       82.05       80.53     10.60 o
   6   3  12        2.78       -0.17      3.15 o
   7   3  12        7.96        5.56      3.19 o
   8   3  12        2.30        1.66      2.79 o
   9   3  12        8.63       11.94      4.82 o
  10   3  12        0.46       -0.04      2.62 o
 -13   4  12       11.36        8.06     11.53 o
 -12   4  12       11.21       10.99     11.33 o
 -11   4  12        0.42       -2.40      4.24 o
 -10   4  12        2.11        0.40      4.07 o
  -9   4  12        0.31       -8.75      5.83 o
  -8   4  12       11.03        5.78      3.18 o
  -7   4  12        1.14      -12.83      8.74 o
  -6   4  12       31.46       31.55      3.55 o
  -5   4  12      172.99      181.83     13.55 o
  -4   4  12        0.47        0.46      2.98 o
  -3   4  12      169.67      172.35     11.42 o
  -2   4  12        4.51        2.43      3.40 o
  -1   4  12      186.66      207.65     16.00 o
   0   4  12        0.01        3.67      2.59 o
   1   4  12       63.46       69.42      9.76 o
   2   4  12       69.12       66.28      8.39 o
   3   4  12       27.26       31.38      7.61 o
   4   4  12        0.77       -0.42      3.91 o
   5   4  12       33.67       30.43      6.27 o
   6   4  12       61.45       67.16     10.18 o
   7   4  12        2.90        1.63      4.42 o
   8   4  12       42.49       56.85     10.13 o
   9   4  12       34.10       46.14      8.81 o
 -13   5  12        8.78        1.96      5.52 o
 -12   5  12        0.31       -4.94      6.09 o
 -11   5  12        0.11        1.98      4.86 o
 -10   5  12       60.55       44.23     10.24 o
  -9   5  12        1.11        1.06      3.80 o
  -8   5  12      224.35      254.71     19.69 o
  -7   5  12       44.40       34.51      6.51 o
  -6   5  12       67.96       72.38      7.16 o
  -5   5  12       63.00       93.60      9.67 o
  -4   5  12      271.56      316.87     17.28 o
  -3   5  12        0.05        0.26      2.61 o
  -2   5  12        1.05        2.06      3.07 o
  -1   5  12       30.02       27.44      8.95 o
   0   5  12      124.47      152.96     14.80 o
   1   5  12       34.01       37.00      7.58 o
   2   5  12        1.86        2.21      3.98 o
   3   5  12       74.03       72.53      9.37 o
   4   5  12       38.86       46.99      9.60 o
   5   5  12        0.17        0.41      3.75 o
   6   5  12        0.35        1.61      1.37 o
   7   5  12       19.05       19.89      5.27 o
   8   5  12        1.14       -1.52      2.43 o
 -12   6  12        9.81       -0.18      8.09 o
 -11   6  12        0.03        8.52      7.37 o
 -10   6  12       33.73       20.16     10.74 o
  -9   6  12       18.39       19.43     12.85 o
  -8   6  12       75.08       87.57     12.19 o
  -7   6  12        0.01        2.60      1.97 o
  -6   6  12       61.89       43.00      7.34 o
  -5   6  12       10.54        7.45      2.40 o
  -4   6  12        0.68       -2.55      3.92 o
  -3   6  12      277.17      349.44     19.11 o
  -2   6  12        0.01        3.79      2.32 o
  -1   6  12        0.02       -2.72      1.81 o
   0   6  12        5.91        1.33      3.23 o
   1   6  12       15.90       15.26      4.62 o
   2   6  12      268.98      268.25     22.03 o
   3   6  12       81.22       93.30     11.75 o
   4   6  12      137.73      150.40     14.26 o
   5   6  12       80.97       96.71     13.39 o
   6   6  12        3.79        2.39      2.98 o
   7   6  12        6.74        5.56      3.65 o
   8   6  12        0.19        3.10      3.30 o
 -11   7  12        1.54        0.80      4.76 o
 -10   7  12        3.26        1.85      6.51 o
  -9   7  12       12.18        4.99      2.92 o
  -8   7  12        7.82        7.86      4.06 o
  -7   7  12        0.39        3.95      3.69 o
  -6   7  12       16.45       36.97      8.36 o
  -5   7  12       80.59       55.82      9.93 o
  -4   7  12       30.25       21.54      3.31 o
  -3   7  12      194.95      208.07     13.48 o
  -2   7  12       86.07      127.96     12.45 o
  -1   7  12      311.28      335.67     18.86 o
   0   7  12       24.37       24.65      6.62 o
   1   7  12        0.72        1.81      2.83 o
   2   7  12        3.06        0.58      3.48 o
   3   7  12        6.54        2.34      3.73 o
   4   7  12        0.28        1.65      2.15 o
   5   7  12        6.28        5.92      3.95 o
   6   7  12        0.21        0.41      3.60 o
   7   7  12        0.01       -1.47      3.33 o
  -9   8  12        2.77        5.33      6.38 o
  -8   8  12        6.21        6.83      4.96 o
  -7   8  12        0.88        2.04      2.00 o
  -6   8  12        4.51       10.52      4.21 o
  -5   8  12        0.06        2.40      2.86 o
  -4   8  12       18.48       10.48      4.09 o
  -3   8  12       23.40       26.84      5.27 o
  -2   8  12        1.68        9.16      4.30 o
  -1   8  12       19.16       25.80      5.01 o
   0   8  12        7.99        6.35      6.06 o
   1   8  12        3.79        2.16      4.28 o
   2   8  12        0.00       -0.67      6.40 o
   3   8  12        0.84        2.16      2.16 o
   4   8  12        1.15       -3.76      4.75 o
   5   8  12        0.15        3.75      3.48 o
  -7   9  12        7.93        9.99      8.46 o
  -6   9  12       17.46       10.06      9.45 o
  -5   9  12        8.05       14.19      3.35 o
  -4   9  12        1.10        0.50      2.40 o
  -3   9  12        0.91        6.35      3.38 o
  -2   9  12        2.13        4.99      2.73 o
  -1   9  12       45.89       59.66      9.71 o
   0   9  12        0.49       -3.07      2.32 o
   1   9  12        0.27        1.49      3.85 o
   2   9  12        7.87       20.29      6.20 o
   3   9  12        0.75        3.48      4.90 o
  -3  10  12        4.12       20.56     10.00 o
  -2  10  12        0.00        3.20     14.40 o
 -13   0  13        2.73        3.45      8.67 o
 -11   0  13      114.24       85.81     17.48 o
  -9   0  13       17.88       14.05      7.22 o
  -7   0  13       49.41       49.48      7.71 o
  -5   0  13       19.96       18.80      6.82 o
  -3   0  13       18.59        6.81      3.92 o
  -1   0  13       29.81       31.57      5.23 o
   1   0  13       16.66       19.00      5.18 o
   3   0  13       18.56       22.86      6.04 o
   5   0  13       79.11       95.83     14.67 o
   7   0  13        3.45        3.44      4.35 o
   9   0  13        3.95        9.48      7.61 o
 -14   1  13        1.79        9.01      6.59 o
 -13   1  13        0.83        4.11      6.93 o
 -12   1  13        2.03        0.24      8.00 o
 -11   1  13       76.05       67.15     10.13 o
 -10   1  13        4.24       -2.40      3.20 o
  -9   1  13      116.35      126.26     15.90 o
  -8   1  13       78.46       66.12      9.82 o
  -7   1  13       26.67       28.72      4.42 o
  -6   1  13       21.74       25.01      9.84 o
  -5   1  13       48.73       39.22      5.45 o
  -4   1  13       43.91       43.99      5.36 o
  -3   1  13       63.70       67.98      6.66 o
  -2   1  13        1.46       -0.67      2.81 o
  -1   1  13        1.67       -2.57      2.37 o
   0   1  13       23.90       17.23      3.47 o
   1   1  13        0.17        0.46      2.55 o
   2   1  13       64.16       64.51      8.08 o
   3   1  13       14.68       15.72      2.32 o
   4   1  13        1.97        1.16      2.74 o
   5   1  13       92.48       93.32     11.46 o
   6   1  13       13.51       19.82      5.77 o
   7   1  13       19.57       19.65      5.96 o
   8   1  13        0.03        5.20      4.79 o
   9   1  13        8.35       10.12      4.25 o
 -14   2  13       18.15       22.65     15.31 o
 -13   2  13       19.64       24.62     14.01 o
 -12   2  13        0.61        0.60      2.26 o
 -11   2  13        3.99       -8.18     11.31 o
 -10   2  13        2.05       -9.14      6.10 o
  -9   2  13       21.39       37.41      6.65 o
  -8   2  13        0.03        1.25      1.66 o
  -7   2  13       26.74       26.96      4.19 o
  -6   2  13        3.25        3.21      2.31 o
  -5   2  13       36.63       49.93      8.12 o
  -4   2  13      212.96      231.86     17.30 o
  -3   2  13      198.18      208.63     16.59 o
  -2   2  13      519.26      498.97     32.57 o
  -1   2  13       79.70       89.11      6.63 o
   0   2  13       60.13       52.77      7.01 o
   1   2  13        9.61        1.99      2.92 o
   2   2  13        9.60        2.35      2.53 o
   3   2  13        8.99        3.47      3.83 o
   4   2  13       29.57       19.78      5.18 o
   5   2  13        8.74        3.03      3.51 o
   6   2  13        4.77        4.17      3.61 o
   7   2  13        1.06        2.37      2.12 o
   8   2  13        8.45        7.92      3.00 o
   9   2  13        6.69        6.69      4.18 o
 -13   3  13        0.37       -2.83      5.43 o
 -12   3  13        0.01       -1.94      4.99 o
 -11   3  13        0.16        3.10      5.03 o
 -10   3  13        0.50      -20.82     13.88 o
  -9   3  13       74.72       76.06     15.22 o
  -8   3  13       48.95       11.49     11.01 o
  -7   3  13      278.74      303.01     17.08 o
  -6   3  13        0.30        3.09      3.62 o
  -5   3  13        6.47        6.79      3.86 o
  -4   3  13        0.06        5.52      4.67 o
  -3   3  13       28.30       14.63      4.99 o
  -2   3  13        0.11        3.86      2.38 o
  -1   3  13        5.08        3.79      4.51 o
   0   3  13      314.24      326.86     21.78 o
   1   3  13      437.61      453.12     23.60 o
   2   3  13      104.10      106.65     11.81 o
   3   3  13       10.08        7.60      3.63 o
   4   3  13       14.53       13.72      3.42 o
   5   3  13        0.42       -1.70      4.33 o
   6   3  13        6.12        6.92      4.62 o
   7   3  13       55.30       65.84     10.50 o
   8   3  13        1.81        2.01      4.12 o
   9   3  13        0.17        2.56      3.49 o
 -13   4  13        6.29        0.37      3.94 o
 -12   4  13        1.59        5.62      8.78 o
 -11   4  13        0.90       -5.56     17.80 o
 -10   4  13        4.19       -1.31      6.45 o
  -9   4  13        1.69       -3.19      2.41 o
  -8   4  13       28.56       36.14      9.02 o
  -7   4  13       49.46       34.30      5.46 o
  -6   4  13       27.76       33.78      6.28 o
  -5   4  13       22.73       21.74      3.75 o
  -4   4  13       21.73       26.29      5.78 o
  -3   4  13        2.72       -1.66      5.42 o
  -2   4  13        0.39       -0.34      7.40 o
  -1   4  13        0.74        4.91      3.14 o
   0   4  13        0.13        2.42      2.49 o
   1   4  13        0.18        4.89      4.20 o
   2   4  13       65.74       71.51     11.44 o
   3   4  13       15.87       10.79      4.51 o
   4   4  13        0.91        1.05      1.99 o
   5   4  13       16.57       12.09      4.89 o
   6   4  13       16.44       15.69      3.48 o
   7   4  13        0.06        1.10      2.09 o
   8   4  13        2.10        5.78      4.09 o
 -12   5  13        4.52        2.19      5.01 o
 -11   5  13        0.41        0.33      4.03 o
 -10   5  13       18.12        6.68     11.55 o
  -9   5  13        0.88        0.72      2.48 o
  -8   5  13       28.16       10.31     12.82 o
  -7   5  13        0.80        6.37      1.80 o
  -6   5  13        0.27        0.15      1.88 o
  -5   5  13       97.06      131.22     10.06 o
  -4   5  13        4.20       15.45     11.81 o
  -3   5  13       35.13       33.62      5.62 o
  -2   5  13        0.01       -0.13      3.73 o
  -1   5  13       71.94       80.62     10.31 o
   0   5  13       61.30       80.06     11.15 o
   1   5  13      138.46      142.13     14.73 o
   2   5  13       49.66       62.51      8.98 o
   3   5  13       75.02       86.41     10.91 o
   4   5  13        8.67       10.77      4.70 o
   5   5  13        0.63        4.42      3.87 o
   6   5  13       13.35       13.67      4.85 o
   7   5  13       20.21       31.61      7.11 o
   8   5  13        2.39        3.94      3.75 o
 -11   6  13        9.44       16.41     10.20 o
 -10   6  13      103.23       96.65     17.82 o
  -9   6  13       10.63       13.00     10.06 o
  -8   6  13      106.80      144.49     20.92 o
  -7   6  13        5.06        5.65      6.16 o
  -6   6  13        1.59        5.08      4.76 o
  -5   6  13        5.86        7.85      3.95 o
  -4   6  13        1.07        8.28     10.82 o
  -3   6  13      125.67      156.56     13.08 o
  -2   6  13       11.19        7.11      2.08 o
  -1   6  13        2.10        0.03      5.12 o
   0   6  13       10.92        4.38      3.17 o
   1   6  13        0.63       -2.20      2.47 o
   2   6  13       46.95       58.87     10.19 o
   3   6  13        4.38        7.75      4.88 o
   4   6  13       70.52       89.83     11.13 o
   5   6  13       17.49       20.39      6.23 o
   6   6  13       13.03       13.33      5.51 o
   7   6  13        3.83       -0.89      2.21 o
 -10   7  13        4.73        5.93      7.49 o
  -9   7  13        3.21        6.29      4.43 o
  -8   7  13        4.58        7.11      5.62 o
  -7   7  13        6.89        5.09      4.85 o
  -6   7  13       12.49        7.30      4.77 o
  -5   7  13       31.90       23.39      8.16 o
  -4   7  13       22.59       23.42      4.37 o
  -3   7  13        0.02        4.52      4.70 o
  -2   7  13       57.37       75.98      8.65 o
  -1   7  13        3.93        4.59      3.24 o
   0   7  13        2.79        5.01      2.05 o
   1   7  13        6.80        9.63      3.51 o
   2   7  13        2.82       -0.42      1.99 o
   3   7  13        0.72       -2.24      3.20 o
   4   7  13        6.36        1.98      3.92 o
   5   7  13        0.96        1.81      3.13 o
   6   7  13       13.98       19.95      4.97 o
  -9   8  13        7.21       10.99     12.61 o
  -8   8  13        1.23        1.20      4.79 o
  -7   8  13        0.10       -3.71      3.76 o
  -6   8  13       11.05       12.62      5.50 o
  -5   8  13        0.04       -1.70      4.28 o
  -4   8  13        0.35       -7.31      6.40 o
  -3   8  13       18.15       21.91      4.74 o
  -2   8  13        2.72        2.74      3.22 o
  -1   8  13       36.54       21.16      7.04 o
   0   8  13        1.80        0.98      2.44 o
   1   8  13        5.85        0.27      2.22 o
   2   8  13        6.94        6.22      3.72 o
   3   8  13        0.02        2.39      2.43 o
   4   8  13       13.40        8.77      4.84 o
  -6   9  13        2.47        9.31      5.11 o
  -5   9  13        6.19        7.16      5.96 o
  -4   9  13        0.16        4.78      4.36 o
  -3   9  13        0.97       -3.90      3.76 o
  -2   9  13        0.12        1.57      3.07 o
  -1   9  13        0.07       -0.18      3.14 o
   0   9  13        0.34       -5.55      3.82 o
   1   9  13        2.80        0.02      4.25 o
 -14   0  14        0.14       10.05     12.06 o
 -12   0  14       44.21       46.39     15.91 o
 -10   0  14       83.21       87.12     17.13 o
  -8   0  14       36.26       27.29      7.16 o
  -6   0  14      394.35      422.90     32.03 o
  -4   0  14        6.91        2.47      4.26 o
  -2   0  14       14.11        5.01      5.22 o
   0   0  14       61.97       56.25      9.75 o
   2   0  14       57.97       60.28     10.13 o
   4   0  14        0.56        8.43      4.33 o
   6   0  14       26.80       20.84      8.13 o
   8   0  14        1.91        3.88      7.37 o
 -14   1  14        4.95        8.20     10.90 o
 -13   1  14        4.62        4.30      6.55 o
 -12   1  14       13.52       -2.77     19.73 o
 -11   1  14        1.03       -3.19      3.42 o
 -10   1  14        0.49       -5.45      4.55 o
  -9   1  14       38.66       22.34     10.94 o
  -8   1  14       48.98       46.01      6.14 o
  -7   1  14       18.61       20.96      3.61 o
  -6   1  14      131.72      155.81     15.41 o
  -5   1  14        0.92        1.14      1.61 o
  -4   1  14       40.86       47.18      5.92 o
  -3   1  14       70.19       67.73      9.79 o
  -2   1  14        4.68        1.87      2.83 o
  -1   1  14      111.35       93.60      8.91 o
   0   1  14       14.45       10.58      4.82 o
   1   1  14        0.06        0.71      4.02 o
   2   1  14        7.47        7.39      2.79 o
   3   1  14        6.58        5.14      1.96 o
   4   1  14       13.26       14.60      3.24 o
   5   1  14        1.25        2.27      3.05 o
   6   1  14        0.81        2.61      2.59 o
   7   1  14       15.37       10.34      5.48 o
   8   1  14       32.72       44.94      9.44 o
   9   1  14        0.45        4.74      4.11 o
 -13   2  14       15.71       12.04     10.54 o
 -12   2  14        1.15      -12.56     21.63 o
 -11   2  14        0.55      -14.59     12.23 o
 -10   2  14        2.06       -5.47      5.34 o
  -9   2  14       98.69       69.77     22.56 o
  -8   2  14        0.31        2.71      2.42 o
  -7   2  14      115.45      137.06     10.05 o
  -6   2  14      262.25      321.19     21.76 o
  -5   2  14      194.98      213.58     13.08 o
  -4   2  14      140.09      123.36     10.11 o
  -3   2  14        8.87        6.51      2.01 o
  -2   2  14        1.16        4.01      2.24 o
  -1   2  14       12.38        9.23      3.20 o
   0   2  14       35.43       22.55      5.15 o
   1   2  14       13.59        5.92      2.39 o
   2   2  14       74.41       64.53      8.25 o
   3   2  14       13.76        9.20      4.44 o
   4   2  14       13.41        8.40      4.32 o
   5   2  14       29.12       30.15      6.27 o
   6   2  14        0.27        2.84      3.48 o
   7   2  14        0.33        2.16      2.63 o
   8   2  14        1.01        1.57      2.80 o
 -13   3  14        5.98        0.69      5.76 o
 -12   3  14       20.89        8.66     13.61 o
 -11   3  14        1.86       -8.90     10.79 o
 -10   3  14        2.30       -3.12      4.91 o
  -9   3  14       69.01       66.53     21.54 o
  -8   3  14       62.48       49.50     13.94 o
  -7   3  14      164.47      195.22     16.97 o
  -6   3  14       63.19       87.47     10.26 o
  -5   3  14        0.89        2.99      2.26 o
  -4   3  14       46.11       52.39      9.84 o
  -3   3  14        0.34        1.44      4.45 o
  -2   3  14       53.60       62.41     11.16 o
  -1   3  14       33.94       47.74      7.87 o
   0   3  14       39.38       44.46      7.96 o
   1   3  14      130.15      134.97     13.35 o
   2   3  14       75.57       73.03      9.99 o
   3   3  14       23.84       18.04      4.34 o
   4   3  14        0.04       -1.69      5.90 o
   5   3  14        3.34        3.24      3.05 o
   6   3  14        0.25        2.19      3.42 o
   7   3  14        0.00       -2.19      2.67 o
   8   3  14        0.03       -1.60      4.09 o
 -12   4  14       17.14        6.43      9.73 o
 -11   4  14       17.13        6.53      5.14 o
 -10   4  14        0.29      -16.41     10.94 o
  -9   4  14        6.47        9.18      8.37 o
  -8   4  14       15.66      -26.05     25.86 o
  -7   4  14        4.13        2.03      3.56 o
  -6   4  14       32.43       45.60      7.53 o
  -5   4  14        3.74        4.75      2.28 o
  -4   4  14        2.15        0.44      3.43 o
  -3   4  14      178.91      178.27     19.51 o
  -2   4  14       48.37       42.14      9.65 o
  -1   4  14       22.70       25.31      8.40 o
   0   4  14       70.84       84.39     14.98 o
   1   4  14      111.56      115.10     14.30 o
   2   4  14       16.50       21.30      6.62 o
   3   4  14       40.36       38.38      7.79 o
   4   4  14        1.10        1.22      3.58 o
   5   4  14       29.94       26.72      4.97 o
   6   4  14        0.81        2.79      2.87 o
   7   4  14       12.26       19.58      5.96 o
 -12   5  14        0.27       -5.47     13.16 o
 -11   5  14        0.29      -11.60     15.78 o
 -10   5  14        0.00       -9.77      6.51 o
  -9   5  14        1.43        1.92      6.67 o
  -8   5  14        4.89       -8.90     10.53 o
  -7   5  14        0.00      -25.69     17.12 o
  -6   5  14        8.84        7.29      5.91 o
  -5   5  14        1.60        3.83      3.82 o
  -4   5  14       33.12       26.32      6.53 o
  -3   5  14      111.45      130.27     17.54 o
  -2   5  14       24.48       33.87      9.15 o
  -1   5  14       75.81       78.05     14.53 o
   0   5  14      288.11      327.87     29.36 o
   1   5  14       11.70       26.95      6.52 o
   2   5  14      113.62      140.52     14.09 o
   3   5  14       86.25      128.69     16.91 o
   4   5  14        1.91        8.87      4.12 o
   5   5  14       37.43       46.53      9.57 o
   6   5  14        0.01        3.02      4.58 o
   7   5  14        3.63        0.59      3.60 o
 -11   6  14        1.01        7.13      5.54 o
 -10   6  14       62.77       63.66     15.09 o
  -9   6  14        0.44        4.76      3.69 o
  -8   6  14       49.98       65.83     13.61 o
  -7   6  14        7.36        3.13      4.12 o
  -6   6  14        4.59       -0.68     12.07 o
  -5   6  14       68.65       73.89     14.46 o
  -4   6  14       60.46       81.89     12.68 o
  -3   6  14       66.73       66.15     13.04 o
  -2   6  14        0.95        8.80      5.31 o
  -1   6  14        4.20        4.91      2.45 o
   0   6  14        1.06       -1.64      4.94 o
   1   6  14        7.04       10.96      6.15 o
   2   6  14       16.87       19.88      6.94 o
   3   6  14        3.37        2.69      4.21 o
   4   6  14        0.16        1.70      2.42 o
   5   6  14        0.01       -2.28      4.13 o
   6   6  14        2.64        5.48      4.81 o
  -9   7  14        3.20       -0.57      2.72 o
  -8   7  14        2.51        4.93      5.32 o
  -7   7  14        0.00        3.56      7.03 o
  -6   7  14        3.30        0.37      5.41 o
  -5   7  14       13.08        2.89      3.54 o
  -4   7  14        1.99        4.11      3.22 o
  -3   7  14       17.77       21.76      5.36 o
  -2   7  14        1.31       -4.39      2.93 o
  -1   7  14       10.34        9.49      5.38 o
   0   7  14        8.24       12.37      5.42 o
   1   7  14        0.07        0.14      4.41 o
   2   7  14        7.05        3.74      2.99 o
   3   7  14       10.87        8.52      3.24 o
   4   7  14        1.76        1.75      2.50 o
  -8   8  14        0.49        0.69      5.42 o
  -7   8  14        0.48        0.49      3.74 o
  -6   8  14        5.87       -0.38      3.10 o
  -5   8  14        2.85        3.04      3.68 o
  -4   8  14        0.15        1.42      3.54 o
  -3   8  14        3.60        8.46      3.50 o
  -2   8  14        0.88       -1.75      1.51 o
  -1   8  14        7.64        7.62      2.24 o
   0   8  14        5.99        4.41      2.99 o
   1   8  14        5.65        5.34      4.67 o
   2   8  14       21.09       11.28      6.85 o
   3   8  14        5.61       15.23      6.59 o
  -4   9  14        0.24        1.67      3.14 o
  -3   9  14        0.02        0.83      6.92 o
  -2   9  14        0.00       -1.22      2.75 o
  -1   9  14       24.99       19.64      6.01 o
 -13   0  15        5.94       18.11     14.84 o
 -11   0  15        0.00       -5.31     19.69 o
  -9   0  15      133.33      131.94     29.92 o
  -7   0  15       63.04       86.03     12.72 o
  -5   0  15        2.19       -1.67      5.29 o
  -3   0  15       36.21       31.30      7.51 o
  -1   0  15       23.12       24.37      8.51 o
   1   0  15       13.00       21.79      8.74 o
   3   0  15       57.24       60.95     15.59 o
   5   0  15        8.70       15.38      8.08 o
   7   0  15       29.11       36.91     13.75 o
 -13   1  15        7.34        9.51     11.00 o
 -12   1  15        0.52       -9.10     19.98 o
 -11   1  15        2.93       -3.11      5.96 o
 -10   1  15       10.64       19.44      6.29 o
  -9   1  15        2.19        3.58      2.92 o
  -8   1  15       31.12       31.48      5.17 o
  -7   1  15       21.74       22.86      3.52 o
  -6   1  15       48.86       69.88     12.69 o
  -5   1  15       31.08       27.62      5.99 o
  -4   1  15      199.96      199.93     17.37 o
  -3   1  15       38.69       32.74      6.99 o
  -2   1  15       59.11       59.06      9.52 o
  -1   1  15       29.48       35.87      7.68 o
   0   1  15       53.16       52.09      8.39 o
   1   1  15        3.70        5.07      2.75 o
   2   1  15        0.69        2.47      3.76 o
   3   1  15        0.87        0.16      3.22 o
   4   1  15       28.22       30.18      6.67 o
   5   1  15        5.08        4.99      3.22 o
   6   1  15        1.35        2.64      3.42 o
   7   1  15        4.02        2.72      2.92 o
   8   1  15        1.10        6.81      3.99 o
 -13   2  15        0.56       -8.00     10.42 o
 -12   2  15        0.42      -10.99     18.89 o
 -11   2  15       87.04       70.38     12.90 o
 -10   2  15        9.98       16.10      6.99 o
  -9   2  15      125.30       68.81     17.04 o
  -8   2  15        3.95        4.29      6.52 o
  -7   2  15       75.22       83.24      8.21 o
  -6   2  15       11.62        7.09      3.02 o
  -5   2  15      106.42      110.07     12.61 o
  -4   2  15        4.27        4.93      3.58 o
  -3   2  15       25.75       27.42      6.48 o
  -2   2  15        0.01        3.49      2.73 o
  -1   2  15        9.75        3.74      2.62 o
   0   2  15        0.30       -5.33      3.55 o
   1   2  15        1.22        0.62      3.03 o
   2   2  15       19.74       16.08      4.97 o
   3   2  15        2.16        1.11      2.86 o
   4   2  15        0.05       -4.81      4.44 o
   5   2  15        2.43        0.84      3.89 o
   6   2  15        0.02       -7.87      5.25 o
   7   2  15        1.60        0.39      3.37 o
 -12   3  15        0.16       -3.91     10.81 o
 -11   3  15        9.91       -3.39      6.94 o
 -10   3  15        8.32        4.22      3.22 o
  -9   3  15       49.43       25.34      8.35 o
  -8   3  15       14.56        5.49      5.59 o
  -7   3  15       36.71       38.14      7.01 o
  -6   3  15      103.01      126.34     11.84 o
  -5   3  15      101.05      124.63     13.86 o
  -4   3  15       57.50       74.96     11.18 o
  -3   3  15       90.92       85.38     12.07 o
  -2   3  15        7.58        7.15      3.56 o
  -1   3  15      115.83      139.55     13.25 o
   0   3  15        7.76       10.83      4.43 o
   1   3  15        4.78        6.87      3.70 o
   2   3  15       62.34       64.25      9.84 o
   3   3  15       13.84        4.41      3.73 o
   4   3  15       37.25       39.74      7.65 o
   5   3  15        2.21       -0.39      4.47 o
   6   3  15        0.94       -0.26      3.89 o
   7   3  15       18.43       17.12      4.98 o
 -12   4  15        4.69      -14.48     25.03 o
 -11   4  15        0.00       -2.45     12.69 o
 -10   4  15        0.38       -6.06      8.13 o
  -9   4  15       21.77        9.32     38.95 o
  -8   4  15       13.70      -32.41     21.61 o
  -7   4  15       11.60       10.37      4.78 o
  -6   4  15       29.75       36.45     10.11 o
  -5   4  15       43.48       59.56     11.22 o
  -4   4  15       32.93       41.03      9.86 o
  -3   4  15       21.07       17.97      5.22 o
  -2   4  15        0.29        0.82      4.88 o
  -1   4  15      182.33      191.97     22.14 o
   0   4  15        7.07       16.83      6.76 o
   1   4  15       79.66       85.37     11.99 o
   2   4  15       12.67       22.70      6.10 o
   3   4  15       14.82       30.59      6.83 o
   4   4  15        9.69        4.41      4.39 o
   5   4  15        0.79        3.21      4.94 o
   6   4  15        5.02        5.86      3.77 o
 -11   5  15        4.69       -3.56     14.04 o
 -10   5  15        1.80        3.89     10.97 o
  -9   5  15        0.01        5.15     10.90 o
  -7   5  15        3.57      -10.92     13.93 o
  -6   5  15        1.07        7.91      5.32 o
  -5   5  15        0.22        5.82      4.07 o
  -4   5  15        0.33       -2.94      3.88 o
  -3   5  15       18.81       11.56      7.32 o
  -2   5  15        0.33       -0.96      2.49 o
  -1   5  15       18.65       19.71      6.43 o
   0   5  15       22.23       29.87     10.72 o
   1   5  15       36.55       53.68     11.17 o
   2   5  15      152.73      207.20     21.26 o
   3   5  15      201.72      242.49     21.14 o
   4   5  15       59.28       97.67     14.03 o
   5   5  15       58.81       79.00     12.75 o
   6   5  15        5.04       11.75      3.90 o
 -10   6  15       31.99       36.10     11.56 o
  -9   6  15       15.11        4.84      9.99 o
  -8   6  15       93.31       80.26     28.08 o
  -7   6  15       13.97       29.16     15.40 o
  -6   6  15        0.06      -11.37     28.63 o
  -5   6  15       18.45       31.30     15.59 o
  -4   6  15       40.09       42.53     10.30 o
  -3   6  15        7.45        7.13      4.89 o
  -2   6  15       41.10       44.00     11.54 o
  -1   6  15       41.46       49.53     12.71 o
   0   6  15        0.24        1.50      1.80 o
   1   6  15       16.41       12.56      3.62 o
   2   6  15        1.59        7.55      4.52 o
   3   6  15        2.36       -3.70      5.29 o
   4   6  15       13.04       15.02      5.27 o
   5   6  15        1.59        5.60      2.96 o
  -9   7  15        3.94        5.39      4.05 o
  -8   7  15        0.82        8.67      6.82 o
  -7   7  15        2.68       -2.44     19.88 o
  -6   7  15        2.42        0.07      4.58 o
  -5   7  15        0.25        0.94      3.47 o
  -4   7  15       25.00       35.74      9.00 o
  -3   7  15        0.02        0.73      3.05 o
  -2   7  15        0.47       -2.17     10.34 o
  -1   7  15       17.29       20.25     10.20 o
   0   7  15       20.67       22.59      7.96 o
   1   7  15        1.11       -0.93      3.88 o
   2   7  15        1.44        5.48      2.96 o
   3   7  15       13.38       13.11      5.05 o
  -6   8  15        3.31      -17.69     21.01 o
  -5   8  15        2.47       -3.76      2.51 o
  -4   8  15        5.29        2.36      3.15 o
  -3   8  15        0.01        0.06      4.42 o
  -2   8  15        2.57        0.41      2.28 o
  -1   8  15       15.63       12.12      5.03 o
   0   8  15        1.92        5.81      5.13 o
   1   8  15        0.06       -1.17      3.20 o
 -12   0  16        2.65       -6.32     24.85 o
 -10   0  16        2.50        9.95     11.27 o
  -8   0  16        4.44       -1.13      2.52 o
  -6   0  16        8.58        6.45      3.47 o
  -4   0  16       32.27       35.03      9.79 o
  -2   0  16        0.40      -13.66      9.11 o
   0   0  16        0.64       -1.65      4.51 o
   2   0  16       52.25       50.23     14.72 o
   4   0  16       16.15       20.96     10.36 o
   6   0  16       38.93       41.36     15.07 o
 -12   1  16        0.18      -12.57     12.45 o
 -11   1  16        1.10       -4.59      4.96 o
 -10   1  16        3.62       11.04      7.85 o
  -9   1  16        2.07      -26.79     17.86 o
  -8   1  16        0.03        0.78      4.54 o
  -7   1  16        7.55       11.39      4.97 o
  -6   1  16        0.09        8.78     13.93 o
  -5   1  16        0.42       -0.27      2.30 o
  -4   1  16       11.29        9.92      3.40 o
  -3   1  16       20.47       18.75      5.53 o
  -2   1  16       28.67       19.85      5.85 o
  -1   1  16        9.98        4.17      5.55 o
   0   1  16        2.37       -1.20      2.99 o
   1   1  16       21.59       13.55      4.59 o
   2   1  16        7.00        5.58      3.96 o
   3   1  16        8.62        5.04      3.33 o
   4   1  16       13.82        7.25      4.72 o
   5   1  16        0.03       -3.42      2.28 o
   6   1  16        0.15       -1.84      3.61 o
   7   1  16        0.00        3.83      4.37 o
 -12   2  16        8.44       -2.94     11.35 o
 -11   2  16        3.26       -1.88      5.34 o
 -10   2  16       17.20       17.36      5.98 o
  -9   2  16       21.36      -24.01     16.01 o
  -8   2  16       76.36       79.56     11.23 o
  -7   2  16       65.16       89.23     11.25 o
  -6   2  16       21.91       47.62     13.47 o
  -5   2  16       25.73       33.87      7.25 o
  -4   2  16       10.40       12.45      4.26 o
  -3   2  16       18.96       21.82      6.38 o
  -2   2  16       32.58       35.00      7.89 o
  -1   2  16       37.15       40.08      8.33 o
   0   2  16        3.95        2.52      3.06 o
   1   2  16        0.61       -1.38      3.05 o
   2   2  16        1.50       -4.09      4.47 o
   3   2  16        3.26        2.02      6.09 o
   4   2  16        2.07       -3.11      3.05 o
   5   2  16        6.94        5.24      3.29 o
   6   2  16        1.21       -1.50      2.68 o
 -12   3  16        4.17       -8.49      7.92 o
 -11   3  16        1.92       -7.25      5.24 o
 -10   3  16       10.16       15.18      9.57 o
  -9   3  16        6.56      -31.74     21.16 o
  -8   3  16        6.19        2.05      8.88 o
  -7   3  16        1.55        3.11      3.94 o
  -6   3  16        0.53        1.41      2.58 o
  -5   3  16        1.87        7.43      5.08 o
  -4   3  16       16.12       22.04      7.14 o
  -3   3  16       25.71       36.76      8.69 o
  -2   3  16        5.45       14.93      5.90 o
  -1   3  16       38.18       47.62      9.42 o
   0   3  16       23.50       21.90      6.65 o
   1   3  16        0.47        1.98      5.21 o
   2   3  16       18.63       11.50      4.54 o
   3   3  16        0.03        0.57      4.47 o
   4   3  16        4.15       -2.07      6.55 o
   5   3  16        4.01        0.64      4.50 o
   6   3  16        1.10        1.19      3.58 o
 -11   4  16        1.05      -25.84     19.06 o
 -10   4  16        4.73       10.01     14.91 o
  -9   4  16        7.78        9.39      7.34 o
  -8   4  16       12.27       -1.58      7.01 o
  -7   4  16        0.95       -0.53      2.61 o
  -6   4  16        0.41       26.22     17.79 o
  -5   4  16       27.03       30.95      8.26 o
  -4   4  16        0.75        0.99      3.28 o
  -3   4  16       43.89       48.29     10.70 o
  -2   4  16        0.04       -0.94      9.26 o
  -1   4  16        9.84        9.30      6.07 o
   0   4  16       24.56       31.10      8.63 o
   1   4  16        0.16       17.41      7.33 o
   2   4  16       82.09      111.85     16.82 o
   3   4  16        5.34       25.21      8.92 o
   4   4  16       29.37       37.12      8.44 o
   5   4  16        1.77        8.59      5.06 o
 -10   5  16        6.65       19.47     13.08 o
  -9   5  16        5.13      -31.84     21.23 o
  -7   5  16        0.20      -12.34     10.47 o
  -6   5  16        5.09        6.02      4.61 o
  -5   5  16        1.08        0.27      5.78 o
  -4   5  16        0.01       -5.23      4.91 o
  -3   5  16       10.02        3.14      5.64 o
  -2   5  16       11.09        9.98      5.02 o
  -1   5  16        0.43       -1.04      3.45 o
   0   5  16        1.75       20.46      8.69 o
   1   5  16        6.33       15.78      5.88 o
   2   5  16       15.17       29.45      8.04 o
   3   5  16        7.74       24.83      7.90 o
   4   5  16       23.97       33.97      9.55 o
  -9   6  16        4.53       14.30     14.29 o
  -8   6  16       26.69      -38.21     25.47 o
  -7   6  16        1.55      -41.34     27.56 o
  -6   6  16       29.10       28.87     22.28 o
  -5   6  16        1.40       11.94     14.84 o
  -4   6  16        1.08       -3.14      6.23 o
  -3   6  16        3.69        3.80      2.70 o
  -2   6  16       29.30       40.16     11.93 o
  -1   6  16        0.22        3.53      6.37 o
   0   6  16        1.43        0.07      2.68 o
   1   6  16        0.15        6.68      4.94 o
   2   6  16        2.06        8.42      3.55 o
   3   6  16        7.44        9.35      4.34 o
  -7   7  16        0.31      -42.41     28.28 o
  -6   7  16       25.96       11.15     20.11 o
  -5   7  16        0.09       -5.68      7.64 o
  -4   7  16        9.17        5.45      7.73 o
  -3   7  16        2.45        4.37      6.94 o
  -2   7  16        3.26        5.44      3.69 o
  -1   7  16        1.27       12.69      7.08 o
   0   7  16        1.46       -3.35      5.85 o
   1   7  16        0.00        1.71      6.09 o
 -11   0  17        0.36        9.86     12.17 o
  -9   0  17        2.96      -34.97     23.32 o
  -7   0  17        2.48        2.53      8.55 o
  -5   0  17        1.90        2.98      7.22 o
  -3   0  17       10.93        4.82      4.05 o
  -1   0  17       82.10       70.01     15.57 o
   1   0  17       28.82       30.69     11.47 o
   3   0  17       11.80       28.25     12.29 o
   5   0  17        4.05       14.90      9.37 o
 -12   1  17        0.02      -19.85     13.24 o
 -11   1  17        1.37       -1.80      4.79 o
  -9   1  17        1.32      -26.64     17.76 o
  -8   1  17        0.04       -2.63      3.27 o
  -7   1  17        1.47        3.69      7.50 o
  -6   1  17       12.93       15.85      6.55 o
  -5   1  17        0.43        2.52      2.71 o
  -4   1  17        2.25        0.23      2.28 o
  -3   1  17       17.70       11.24      3.75 o
  -2   1  17        3.94        2.59      1.22 o
  -1   1  17       58.05       44.68      9.49 o
   0   1  17        1.01       -3.73      5.13 o
   1   1  17       15.74       16.35      5.97 o
   2   1  17        7.55        5.71      6.66 o
   3   1  17        1.05        9.33      3.77 o
   4   1  17        8.74        6.10      4.35 o
   5   1  17        1.20        2.95      3.22 o
   6   1  17        0.03       10.06      6.46 o
 -11   2  17        8.89        3.74     11.65 o
 -10   2  17        0.93        7.87      6.52 o
  -9   2  17       54.89        6.59      9.61 o
  -8   2  17       24.28       16.00      5.56 o
  -7   2  17       27.21       54.09      9.33 o
  -6   2  17      131.42      193.98     20.35 o
  -5   2  17        3.06       11.46      5.40 o
  -4   2  17        2.86        4.67      4.15 o
  -3   2  17        4.54        6.89      3.40 o
  -2   2  17        0.04        1.85      2.36 o
  -1   2  17        6.91        3.95      3.53 o
   0   2  17        1.49       -2.17      2.38 o
   1   2  17        0.57       -7.21      5.14 o
   2   2  17        0.52       -4.96      5.88 o
   3   2  17        1.30       -3.68      4.60 o
   4   2  17        4.89        3.93      6.19 o
   5   2  17        1.34       -4.14      4.97 o
 -11   3  17        3.09       -3.21     12.79 o
 -10   3  17        9.32        9.14      9.44 o
  -8   3  17        0.03       -2.89      4.95 o
  -7   3  17        7.27       19.34      6.28 o
  -6   3  17       10.26       12.19     20.26 o
  -5   3  17       23.06       31.41      8.12 o
  -4   3  17       34.05       44.20      9.87 o
  -3   3  17      102.95      115.77     15.27 o
  -2   3  17       12.73       16.27      6.73 o
  -1   3  17        0.12       -3.26      3.25 o
   0   3  17        2.91        3.25      3.69 o
   1   3  17        6.99        6.11      4.76 o
   2   3  17        5.35        2.38      3.46 o
   3   3  17        0.75       -2.35      2.76 o
   4   3  17        0.98       -2.13      3.75 o
   5   3  17        3.07        3.96      3.21 o
 -10   4  17        0.01       14.64     19.76 o
  -8   4  17        5.69        4.24      5.85 o
  -7   4  17        1.04        0.45      4.48 o
  -6   4  17        0.60        4.75     13.38 o
  -5   4  17        1.12        1.66      2.91 o
  -4   4  17        4.27        6.10      3.69 o
  -3   4  17       14.98       10.82      3.16 o
  -2   4  17        3.68        3.01      3.50 o
  -1   4  17        0.18        7.82      4.72 o
   0   4  17       65.88       69.18     13.16 o
   1   4  17       94.19      113.52     17.67 o
   2   4  17       61.10       87.72     15.23 o
   3   4  17       79.11      120.82     18.50 o
   4   4  17        5.32       19.30      8.23 o
  -7   5  17        0.33       -9.01     11.43 o
  -6   5  17        0.03        5.75      6.20 o
  -5   5  17       17.90       40.02     11.83 o
  -4   5  17        0.41        6.42      5.63 o
  -3   5  17        2.43        1.08      2.75 o
  -2   5  17        0.59       -0.23      3.37 o
  -1   5  17       11.18       18.46      6.83 o
   0   5  17        6.58       12.60      5.17 o
   1   5  17       14.04       20.75      6.76 o
   2   5  17        6.55       18.10      8.67 o
   3   5  17       10.54       19.41      6.69 o
  -8   6  17        3.31      -43.46     28.97 o
  -7   6  17        0.09      -35.78     23.85 o
  -6   6  17        3.27       11.70      9.65 o
  -5   6  17        0.48       11.15     17.93 o
  -4   6  17        7.57        9.45      8.28 o
  -3   6  17        2.83        1.86      5.12 o
  -2   6  17       24.18       19.52      6.06 o
  -1   6  17        0.27        4.40      3.93 o
   0   6  17       38.12       61.45     14.66 o
   1   6  17        6.68       11.17      8.07 o
  -5   7  17        2.01        4.53      8.57 o
  -4   7  17        0.14       16.64     19.18 o
  -3   7  17        0.00       22.13     51.88 o
  -2   7  17        4.32       15.92     12.08 o
  -1   7  17        3.42        2.56      7.84 o
  -8   0  18        7.09       31.62     18.92 o
  -6   0  18        5.67        2.31      1.99 o
  -4   0  18       11.25        7.07      2.45 o
  -2   0  18        1.11       -9.64      8.37 o
   0   0  18       52.48       41.64     12.98 o
   2   0  18        1.84        3.25      7.84 o
   4   0  18       21.74       32.68     13.16 o
 -11   1  18       12.14        8.36     13.44 o
  -9   1  18        6.95      -25.44     16.96 o
  -8   1  18       16.26       20.20     10.81 o
  -7   1  18        7.00        7.74      4.20 o
  -6   1  18        5.56       68.21     38.06 o
  -5   1  18        2.80        4.36      3.32 o
  -4   1  18        0.50        2.21      3.01 o
  -3   1  18       29.33       25.19      6.03 o
  -2   1  18        8.50        7.75      3.39 o
  -1   1  18        5.22        5.14      4.14 o
   0   1  18        1.25       -2.14      3.25 o
   1   1  18        0.02       -1.82      3.16 o
   2   1  18        2.73       -2.45      5.94 o
   3   1  18        0.15        0.95      1.80 o
   4   1  18        0.92        4.44      4.61 o
 -10   2  18       31.94      -16.77     14.69 o
  -9   2  18        0.58      -28.55     19.03 o
  -8   2  18       56.77       54.94     14.17 o
  -7   2  18        5.36       15.16      5.65 o
  -6   2  18       47.77       54.43     10.07 o
  -5   2  18       18.61       22.42      6.42 o
  -4   2  18        5.03        5.33      3.69 o
  -3   2  18        0.10        2.93      4.19 o
  -2   2  18        5.76        4.95      3.34 o
  -1   2  18       13.67        9.33      4.91 o
   0   2  18        1.22       -0.42      2.53 o
   1   2  18        2.63        1.16      3.04 o
   2   2  18        0.00       -1.56      3.31 o
   3   2  18        0.82       -4.06      4.06 o
   4   2  18        0.22        1.34      3.07 o
 -10   3  18        0.31       18.13     14.94 o
  -9   3  18        0.74       -7.74     21.33 o
  -8   3  18        3.01        0.03      5.09 o
  -7   3  18        0.56        1.34      4.95 o
  -6   3  18       14.32       10.30      5.06 o
  -5   3  18        4.62       -0.20      2.93 o
  -4   3  18        3.83        2.84      2.26 o
  -3   3  18       20.35       34.26      8.87 o
  -2   3  18        0.00        6.58      4.36 o
  -1   3  18        0.16        0.14      4.15 o
   0   3  18        7.15        7.65      4.02 o
   1   3  18        1.60        0.54      3.88 o
   2   3  18       13.57       19.02      7.86 o
   3   3  18        0.00        4.59      5.81 o
  -8   4  18        6.88       -3.81     23.66 o
  -7   4  18        1.66        7.78      5.95 o
  -6   4  18        4.67        2.29      4.67 o
  -5   4  18        0.46        0.40      3.27 o
  -4   4  18        0.29        5.27      3.63 o
  -3   4  18        7.89       10.63      5.65 o
  -2   4  18        0.16        4.52      3.27 o
  -1   4  18       12.52       19.09      7.00 o
   0   4  18        3.65       19.77      7.66 o
   1   4  18        5.91       20.46      7.82 o
   2   4  18        0.70       21.41      8.79 o
  -8   5  18        8.68       -9.08     23.31 o
  -7   5  18        1.50        5.98      6.75 o
  -6   5  18        1.61        1.90      6.97 o
  -5   5  18        3.80        7.47      7.37 o
  -4   5  18       24.00       36.18     14.04 o
  -3   5  18        0.14        1.04      6.37 o
  -2   5  18        6.05        5.78      4.12 o
  -1   5  18       11.07        4.81      5.09 o
   0   5  18        6.65       13.00      6.29 o
   1   5  18       19.00       18.02      9.61 o
  -5   6  18        0.11        0.20      4.69 o
  -4   6  18        8.30       16.69     10.67 o
  -3   6  18        1.47        0.97      5.66 o
  -2   6  18        1.09       -0.56      4.55 o
  -1   6  18        0.27        0.90      8.02 o
  -9   0  19       24.74       -8.30     17.63 o
  -7   0  19       10.24       33.92     38.07 o
  -5   0  19       10.51       14.97      9.06 o
  -3   0  19       15.72       13.81      8.87 o
  -1   0  19       23.40       14.51      8.21 o
   1   0  19       10.11       13.07      8.49 o
   3   0  19        3.76       11.64      7.73 o
  -9   1  19        6.17      -25.81     17.21 o
  -8   1  19       42.04       54.59     18.54 o
  -7   1  19       11.03       14.74      8.17 o
  -6   1  19       51.26      126.75     30.19 o
  -5   1  19        8.08        8.76      5.19 o
  -4   1  19        9.70        9.60      4.86 o
  -3   1  19        1.44       -2.94      2.89 o
  -2   1  19        0.01       -5.02      3.34 o
  -1   1  19        3.08        3.36      3.24 o
   0   1  19        2.83        0.88      3.55 o
   1   1  19        8.79        7.95      3.30 o
   2   1  19        6.45        0.48      6.89 o
   3   1  19        2.89        5.08      3.31 o
  -9   2  19        0.08      -26.71     17.81 o
  -8   2  19       20.35       25.91      9.52 o
  -7   2  19        1.28       17.27     14.66 o
  -6   2  19        5.08       15.72     26.03 o
  -5   2  19        0.00       -1.15      3.47 o
  -4   2  19        6.04        5.77      5.58 o
  -3   2  19        0.24        0.81      4.27 o
  -2   2  19        0.01       -0.25      3.38 o
  -1   2  19        0.40        2.92      3.32 o
   0   2  19        0.67        1.73      4.87 o
   1   2  19        0.01       -1.37      3.22 o
   2   2  19        0.20        2.60      4.32 o
  -8   3  19        4.59        3.48      5.63 o
  -7   3  19        8.13       14.14      9.37 o
  -6   3  19        0.03       11.04     21.23 o
  -5   3  19        5.12        1.26      4.01 o
  -4   3  19        1.87       -0.67      5.52 o
  -3   3  19        0.21        8.51      5.67 o
  -2   3  19        9.05       14.74      6.67 o
  -1   3  19        5.68        4.11      2.92 o
   0   3  19        0.91        0.69      2.64 o
   1   3  19        0.22        5.62      4.50 o
   2   3  19        0.09        4.34      3.22 o
  -7   4  19        0.03        1.97      4.95 o
  -6   4  19        1.53       -1.10      3.85 o
  -5   4  19        8.27        7.81      4.58 o
  -4   4  19        4.69        5.63      3.16 o
  -3   4  19        2.79        2.12      3.67 o
  -2   4  19       10.38        6.65      3.36 o
  -1   4  19        0.03        2.44      2.70 o
   0   4  19       22.62       42.75     11.04 o
  -5   5  19        1.97        3.08      3.41 o
  -4   5  19        2.65        1.84      2.19 o
  -3   5  19        1.32        9.37      5.87 o
  -2   5  19       16.04       17.43      7.06 o
  -8   0  20        0.11       12.19     13.60 o
  -6   0  20       20.27       30.48     12.44 o
  -4   0  20       20.41       24.79     10.72 o
  -2   0  20        0.10        5.31      6.88 o
   0   0  20        2.77        2.53      8.92 o
  -8   1  20        9.90       35.53     15.00 o
  -7   1  20        7.45       40.22     16.23 o
  -6   1  20       28.45       62.62     26.13 o
  -5   1  20        0.88        7.51      4.61 o
  -4   1  20       12.63       13.04      8.14 o
  -3   1  20        0.57       -1.89      2.97 o
  -2   1  20        3.19        1.58      3.47 o
  -1   1  20        0.30       -3.76      4.26 o
   0   1  20        0.43        2.20      2.47 o
   1   1  20        0.65        1.44      2.69 o
  -7   2  20        0.30       28.13     11.23 o
  -6   2  20        5.72       17.87     24.59 o
  -5   2  20        4.84        2.61      2.50 o
  -4   2  20        1.12        0.76      3.07 o
  -3   2  20        0.02       -2.24      4.29 o
  -2   2  20        0.90        1.64      2.29 o
  -1   2  20        0.73        3.28      4.39 o
   0   2  20        0.36        2.14      5.94 o
  -6   3  20        7.28       18.90     24.21 o
  -5   3  20        0.97        4.43      2.37 o
  -4   3  20        1.28        2.81      2.56 o
  -3   3  20        1.22        2.15      3.66 o
  -2   3  20        1.38       11.84      7.06 o
  -1   3  20        2.09        1.18      2.97 o
  -3   0  21        6.71        7.14      5.82 o
 
